# Supplementary material for: Investigation of protein secretion and secretion stress in Ashbya gossypii
Source: BMC Genomics. 2014 Dec 18;15(1):1137. doi: 10.1186/1471-2164-15-1137 (PMC4320514; doi:10.1186/1471-2164-15-1137)
Supplement: Supplementary file 1 — Additional file 1: A. gossypii secretome and microarray gene expression analysis data. Table A1.1. Secretome analysis data. According to our protocol proteins were predicted to be secreted if: (a) contained a signal peptide predicted by both SignalP methods (NN D-score SP=“Y” and HMM Pred=”S”); (b) did not contain predicted transmembrane spanning regions (PredHel=”0”) or this was located in the N-terminal region before the predicted signal peptide cleavage site (PredHel=“1*”); (c) were predicted not to be targeted to the mitochondrion (loc≠”M”); (d) did not contain predicated GPI anchors (big-PI Quality=”P” or “P or S”); and (e) presented a k>13 for extracellular location predicted by WoLF PSORT. Table A1.2. A. gossypii predicted secretome. A. gossypii ORFs encoding the putative proteins predicted to be secreted to the extracellular space and corresponding S. cerevisiae homologs. Predicted functions, number of N-glycosylation sites, theoretical molecular weights (MW) and isoelectric points (pI) are also indicated. Table A1.3. Microarray gene expression analysis data. “Best Cluster” show the co-expression cluster to which genes were assigned (cluster membership>7) after clustering their expression profiles with the R-package ‘Mfuzz’ (m=1.35, 9 clusters). “log2(fold change)” show the fold change of the averaged RMA preprocessed signal of each gene’s repeat upon DTT treatment or in EGI producing vs. non-EGI producing cultures at the indicated times. “Significance” show the results of a significance test (R package LIMMA, p-value<0.01, log2 fold change>0.58), 1 indicates up-regulation and −1 down-regulation. “q-value”, “p-value” and “Absolute correlation > 0.7” show the results from the Pearson correlation of each gene’s expression to EGI activity (μmol min-1 l-1) in EGI producing conditions, 1 indicates up-regulation and −1 down-regulation during EGI production (FDR of 4.4% for absolute correlation>0.7). “NN D-score SP” and “HMM Pred” indicate putatively encoded secret [file 12864_2014_6951_MOESM1_ESM.xls]

## Sheet: Additional File 1
	A. gossypii secretome and microarray gene expression analysis data.
	Table A1.1 Secretome analysis data. Set of data collected on December 2012 from the NCBI (ftp://ftp.ncbi.nlm.nih.gov/genomes/Fungi/Eremothecium_gossypii_uid10623/), CAZy [83] and MEROPS [55] databases, and results from the in silico analyses conducted with: Emboss pepstats (http://emboss.bioinformatics.nl/cgi-bin/emboss/pepstats [84]), SignalP 3.0 Server (http://www.cbs.dtu.dk/services/SignalP-3.…
	Table A1.1 A. gossypii predicted secretome. The table shows the A. gossypii ORFs encoding the putative proteins predicted to be secreted to the extracellular space and the corresponding S. cerevisiae homologs. Predicted functions, number of N-glycosylation sites, theoretical molecular weights (MW) and isoelectric points (pI) are also indicated.
	Table A1.3 Microarray gene expression analysis data. Column marked "Best Cluster" show the co-expression cluster to which genes were assigned (cluster membership > 7) after clustering their expression profiles with the R-package ‘Mfuzz’ [90] (m = 1.35, 9 clusters). Columns marked "log2(fold change)" show the fold change (log2 scale) of the averaged RMA [86] preprocessed signal of each gene's repe…

## Sheet: Table A1.1
FTP file order	Protein_ID	UniProt_ID	CAZy Family	MEROPS Peptidase Family	Peptidase or homologue (subtype)	Molecular weight	Length	Charge	Isoelectric Point	NN D-score SP	HMM Pred	HMM Cmax pos	PredHel	Topology	loc	rc	big-PI Quality	Omega-site	Extracellular	E.R.	Golgi	Plasma membrane	Cytosol	Mitochondria	Cyto_Mito	Nuclear	Cyto_Nucl	Mito_Nucl	Peroxisome	Cyto_Pero	Vacuolar membrane	Cytoskeleton	N-glyc_sites	N-glyc_position
1	AAL186Wp	Q75FB7		M79	prenyl peptidase 2	35430.2	319	9	8.3631	Y	S	21	5	i7-25o40-62i175-197o212-234i283-305o	S	2			15					10									0
2	AAL185Wp	Q75FB6				111197	1018	23.5	9.2901			0	0	o		4										23.5	14
3	AAL184Wp	Q75FB5				12836.3	112	-15	4.0103			22	0	o		2							10			14	14
4	AAL183Wp	Q75FB4				43923.5	377	4.5	6.846			19	4	o189-206i213-232o274-293i300-322o		5				2		19		5
5	AAL182Wp	Q75FB3				141278	1231	-0.5	6.5106			0	0	o		2							4.5	2.5	4.2	18	12.3
6	AAL181Cp	Q75FB2				131713	1221	22.5	9.6721			22	0	o		4							9			17.5		9.5
7	AAL180Cp	Q75FB1				33457.9	297	1	6.8978			0	0	o		2							11.5	4		9.5	11
8	AAL179Wp	Q75FB0				38728.5	360	-9.5	4.9483	Y	S	20	0	o	S	3			21	2	2												0
9	AAL178Wp	Q75FA9				22349.3	205	6.5	8.1377	Y	S	17	0	o	S	2			26														3	68; 94; 111
10	AAL177Wp	Q75FA8				131373	1198	5	6.8906			26	0	o		1							15			10.5	13.8	6.7
11	AAL176Cp	Q75F92				22798.6	205	-6.5	4.8222			16	0	o		4						3	9.5	3.5	7.2	8	9.8
12	AAL175Wp	Q75F91				100010	883	20.5	8.4144			0	0	o		1						1	5.5			17.5	12
13	AAL174Cp	Q75F90				84656.4	756	-9.5	5.2938			0	0	o		2							5			20	13.5
14	AAL173Cp	Q75F89				46340.9	420	14.5	8.8021			23	0	o		2							14	3		6			3
15	AAL172Cp	Q75F88		T1	proteasome catalytic subunit 1	23649.6	215	-3	5.6045			31	0	o		2							4.5				3					22
16	AAL171Wp	Q75F87				116990	991	76	10.4475			22	0	o		1							4			21
17	AAL170Wp	Q75F86				53459.3	469	5.5	7.7557	Y	S	26	1	o438-460i	S	1				4		16		3					2				2	215; 330
18	AAL169Cp	Q75F85				75184.5	643	-22.5	4.7482			0	0	o		3							4.5			20.5	14
19	AAL168Cp	COX16_ASHGO				14287.4	121	4	9.4676		A	52	1	i34-56o	M	2							3.5	21			3.5
20	AAL167Wp	Q75FA6				111737	963	38	9.3707			30	10	o86-108i171-193o248-267i581-603o633-655i672-694o725-747i784-806o834-856i861-880o	M	3						24							2
21	AAL166Cp	MMM1_ASHGO				49773.4	444	-7	5.1496			0	1	i107-129o		1						11	3	1		10
22	AAL165Wp	Q75FA4				75813.9	666	8.5	7.6883			0	0	o		2							4			22
23	AAL164Cp	DRS1_ASHGO				81243.9	734	-2	6.2683			0	0	o		1							6.5			19	13.3	10.3
24	AAL163Wp	Q75F94				23242	199	0.5	6.7739		A	46	4	i30-52o77-99i106-124o134-151i	M	3				4		16		2		3
25	AAL162Cp	Q75F93				209779	1874	25.5	7.72			0	0	o		3							3.5			22.5	13.5
26	AAL161Wp	Q75FA3				6962.99	64	0	6.3285			17	0	o		2							9	5.5		12	11.2	9.3		5.3
27	AAL160Wp	Q75FA2				35049.6	319	-7.5	4.9896			38	0	o		1							6.5				4					18
28	AAL159Cp	Q75FA1				42769.2	385	16.5	10.2563			0	2	i153-175o217-239i	M	3						7	6	8		5
29	AAL158Wp	Q75FA0				51918.1	478	-21.5	4.5794			16	0	o	M	5			6					11.5	7.8	6.5	5.3
30	AAL157Cp	Q75F99				55340.5	479	24.5	9.7705			0	0	o		2								2		22		13
31	AAL156Cp	Q75F98				58142.2	507	5	7.2201	Y	A	32	1	i9-31o	S	1			9	3	6	5		3									1	398
32	AAL155Wp	Q75F97				19350.8	178	-7	4.6073			23	0	o		2							4			2						19
33	AAL154Cp	Q75F96				31346.3	283	9	9.5795			28	0	o	S	2							5	13.5	9.8	7.5	6.8
34	AAL153Cp	IZH3_ASHGO				47153.3	419	31	9.7867			19	7	i148-170o185-207i220-242o252-271i284-303o313-335i376-398o	M	3						16	4	4		1
35	AAL152Wp	Q75F80				85524.3	787	9	7.212			62	0	o		1							9.5			16.5	16.5
36	AAL151Cp	Q75F79				11857.9	106	2.5	8.718			38	3	i21-43o47-69i82-104o	M	4				3		10	1	10					1
37	AAL150Wp	Q75F78				42638.6	373	-20	4.4934			18	0	o		2							8.5			17.5	15.5
38	AAL149Cp	Q75F77				70401.2	623	-8.5	5.4108			0	0	o		5							3			24
39	AAL148Wp	Q75F76				45029.8	404	1.5	7.0491			0	0	o		1							18.5			8.5	15
40	AAL147Cp	Q75F75				209196	1813	-2	6.4384			0	0	o		2				2		2	6.5		4.7	11	9.8		2
41	AAL146Wp	Q75F74				218309	1900	-15.5	6.0855			0	0	o		3										24.5	14
42	AAL145Wp	Q75F73				7644.45	66	-2.5	4.5902		A	32	1	i13-32o	M	3			19				2	4
43	AAL144Cp	TIM13_ASHGO				10996.3	103	0	6.373			16	0	o	M	5			5					6.5	5.2	13	8.8
44	AAL143Wp	AP3S_ASHGO				21048	185	-9.5	4.2712			15	0	o		4							4.5	7		14.5	10
45	AAL142Cp	CBP4_ASHGO				16973.3	143	3	9.8592	Y	A	27	1	o5-27i	S	2			6	4	3	2		8					2				1	129
46	AAL141Cp	ERG1_ASHGO				55152.5	497	5	7.2977			40	2	o437-459i466-488o		2				4		16		2					3
47	AAL140Cp	Q75F68				58654.7	516	8.5	7.3499			18	0	o		4								16		7			3
48	AAL139Cp	Q75F67				75720.9	686	14	9.344			23	0	o		4							9.5	8		9.5	10
49	AAL138Cp	Q75F66				34410.1	307	-2.5	6.0744			0	0	o		1							3.5			22.5	13.5
50	AAL137Wp	Q75F65				35872.8	331	-1.5	6.2449			26	0	o		3							16	7		3
51	AAL136Cp	Q75F64				48438.7	422	-12	5.0789			28	0	o		1							12			10	13		3
52	AAL135Cp	Q75F63				28062.3	257	1.5	7.0212			29	4	i126-148o181-203i205-227o237-256i		4						21		2		2
53	AAL134Wp	Q75F62				41239.1	368	11.5	8.8531			0	0	o		1							17			7	13
54	AAL133Wp	Q75F61				64307.1	567	7	7.1167			44	0	o	M	2							3	22
55	AAL132Cp	Q75F60				45832.3	415	-18	4.3712			0	0	o	M	5							8	6		5	7.5		8
56	AAL131Cp	Q75F59				116758	1014	8	7.1272			37	0	o	M	2						3	4.5	8.5	7	8
57	AAL130Wp	Q75F58				10537.9	93	9	10.7784			0	0	o		5							6.5	5		14.5	11
58	AAL129Cp	Q75F57				32313.8	290	18.5	10.0375			43	0	o		4							3.5	17		3.5	4
59	AAL128Cp	Q75F56				20229.6	178	-5	4.9938			21	0	o		4							3.5	8		10.5	7.5					5
60	AAL127Wp	Q75F55		M1	Ape2 aminopeptidase	105900	930	-11.5	5.4517			31	0	o		5			6				2	7		5			3		2
61	AAL126Cp	Q75F54				61055.2	550	3.5	7.1767	Y	S	20	0	o	S	1			2			22							1				3	74; 191; 251
62	AAL125Wp	Q75F53				38655.7	337	2	7.113			31	0	o		2							3.5			23
63	AAL124Wp	Q75F52				33537.2	305	-15	4.4938			19	0	o		1							14	4		6	12
64	AAL123Wp	Q75F51				31548.7	289	-22.5	4.2278			21	0	o	S	5							24.5				13
65	AAL122Cp	Q75F50				41564.3	366	-3	5.9122			26	0	o	M	2								19		6							3	118; 176; 245
66	AAL121Cp	Q75F49				77446	688	-9	5.4778	Y	A	25	0	o	S	1			3	7			9	2		3	7						1	155
67	AAL120Cp	Q75F48				32642	297	-8	4.6513			29	0	o		2			2				13	3		6	11.5
68	AAL119Wp	ATG18_ASHGO				58032	537	-4	5.5613			21	0	o		3			4				3.5	7		9.5	7
69	AAL118Cp	Q75F46				12777.4	107	-2.5	5.0193			0	0	o		2							2	4		20
70	AAL117Cp	Q75F45				39649.7	347	-20	4.4556			20	0	o		3							15.5			10.5	13.5
71	AAL116Wp	RPN8_ASHGO		M67	26S proteasome non-ATPase regulatory subunit 7	36571.6	326	-6	5.1657			20	0	o	S	3							8.5			14.5	13		2
72	AAL115Wp	COX10_ASHGO				48116.2	435	33	10.3569			16	4	o216-238i250-272o325-344i400-417o	M	2			3			2	4	15					1
73	AAL114Cp	Q75F42				56362.6	498	-11.5	4.912			16	0	o		5							10		6.5	12.5	12.8
74	AAL113Wp	Q75F41				48239.1	432	-3.5	5.4959			0	0	o		1							10			13			4
75	AAL112Cp	Q75F40				36190	304	12	8.1738			0	0	o		1					2		9.5			13.5	12
76	AAL111Cp	Q75F39				33493.2	293	12.5	9.8076			0	0	o		4							4.5	10		9.5	7.5
77	AAL110Cp	Q75F38				19976.3	172	-16.5	4.2229			0	0	o		5							6	5		15
78	AAL109Wp	Q75F37				103688	914	-36	4.6674			29	0	o		5								14.5		10	6.8	12.8
79	AAL108Cp	Q75F36	GT4			49669.8	437	9.5	7.7527			21	0	o	S	4						3	10	7		3	7.5		2
80	AAL107Wp	Q75F35		M28	family M28 non-peptidase homologues	91161.4	802	-6.5	5.945			25	1	i137-156o		3				2			5.5	11		5.5	6
81	AAL106Wp	Q75F34				16828.6	153	-8	4.4618			23	0	o		2			7				10.5			7.5	10.5
82	AAL105Cp	Q75F33				24415.5	213	40.5	11.8374			28	0	o	M	2								11.5		12.5		12.5
83	AAL104Cp	Q75F32				65519.4	585	14	9.7926			16	0	o		5						2	8.5	4		10.5	10
84	AAL103Wp	Q75F31				74891.3	669	-27.5	4.6173		A	30	2	o13-35i212-234o	S	4				6	2	3	2.5	5		3.5	3.5		2
85	AAL102Cp	Q75F30				17583.8	159	-1	5.824			18	0	o		2							10		6.5	5.5	9.3					9
86	AAL101Wp	Q75F29				40903.8	359	20.5	10.3414			19	1	i336-358o	M	4								21	12.2	4	3.7	13.2
87	AAL100Cp	Q75F28				21915.3	190	16	10.7349			0	0	o		3							3			22
88	AAL099Cp	Q75F27				166963	1464	34	8.2728			20	0	o		4							5.5	4		16.5	11.5
89	AAL098Wp	ATG29_ASHGO				19337.4	172	-2.5	5.6159			20	0	o		3							4.5	3		17.5	11.5
90	AAL097Cp	Q75F25				42181.1	368	-3	5.9057			19	0	o		1							9.5			12.5	11.5		4
91	AAL096Wp	Q75F24				34248.6	303	-8.5	5.1013			22	0	o		3							4	11		3						8
92	AAL095Wp	CLP1_ASHGO				49303.9	445	1.5	7.0224			24	0	o		3							7									20
93	AAL094Wp	Q75F22				76668.1	666	1	6.6497		A	39	0	o		4				6	5	2	4.5	5			3.5				2
94	AAL093Cp	Q75F21				83285	734	28.5	9.2653			39	0	o	M	4						10	2.5	7		5.5	4.5
95	AAL092Cp	Q75F20				20426.3	200	-2	4.8997	Y	S	21	0	o	S	2			24					2									2	24; 114
96	AAL091Cp	Q75F19				29506.8	263	1.5	7.2687	Y	A	28	5	o10-32i53-75o88-110i153-175o195-217i	S	1				6	2	14		4									0
97	AAL090Cp	Q75F18				66506.6	615	-22	4.6253			0	0	o		2							8			6	8		2
98	AAL089Wp	Q75F17				37412	328	7.5	8.2094			0	2	o31-50i243-265o		1						14	2	8					2
99	AAL088Wp	Q75F16				126361	1104	-15.5	5.3228			0	0	o		3							11	1		13
100	AAL088W-Ap	D8FGA4				7862.6	68	-13.5	3.6259			0	0	o		1						2	6			18
101	AAL087Cp	Q75F15				21110.9	189	15.5	11.719			16	0	o	M	1							3	18		5
102	AAL086Wp	Q75F14				16482.9	140	8.5	9.1821			17	0	o	M	3							5	17.5		4.5		11.5
103	AAL085Cp	Q75F13				91535	812	-8.5	5.6859			0	0	o	M	5										24.5	13.5
104	AAL084Wp	Q75F12				38173.2	338	3	7.2325			0	5	i60-79o106-128i135-154o235-257i264-281o		2						25
105	AAL083Wp	Q75F11				192381	1698	3	6.6541			0	0	o		1							3.5			19.5	12		2
106	AAL082Wp	MED20_ASHGO				23535.7	209	1	6.9337			19	0	o		2					2		4.5	7		9.5	8.5					2
107	AAL081Cp	Q75F09				38574.3	346	-7	4.9643			0	0	o		2							6.5			20	14.8	11
108	AAL080Wp	Q75F08				120123	1060	-6.5	6.2094			39	0	o		3						2	14.5			7.5	11.5
109	AAL079Cp	Q75F07				64636.4	586	7.5	8.5321			22	0	o		4							11	6		4	8.5		3
110	AAL078Wp	Q75F06				65928.3	592	1.5	6.6055			0	4	o138-160i167-189o199-221i308-330o		1				3		21		2
111	AAL077Cp	Q75F05				39170.2	361	-4	5.5152			16	0	o		2							6.5	5		14.5	11
112	AAL076Wp	Q75F04				13017.5	114	-0.5	6.2838			18	0	o		2							6.5			17.5	12.5
113	AAL075Wp	Q75F03				70534.7	637	10.5	7.9572			17	0	o	S	4							11	13			8
114	AAL074Cp	RRF1_ASHGO				25420.3	226	16	10.4617			31	0	o	M	1							7	16	12.2		6.2	10.7
115	AAL073Wp	Q75F01				61511.8	563	-7	5.6065			17	0	o		2							20.5	4.5	13.2		11.8
116	AAL072Cp	Q75F00				134722	1220	18.5	7.9418			0	0	o		1							4.5			20.5	13
117	AAL071Cp	Q75EZ9				62966.9	573	6	7.9729			22	0	o	M	2							3	21.5	12.8		2.3
118	AAL070Cp	Q75EZ8				45982.5	417	-8.5	5.0767			17	1	o346-368i		1						2	5.5	2		15.5	11
119	AAL069Cp	HDA2_ASHGO				75268.3	665	3	6.7421			21	0	o		4							4	10		13
120	AAL068Cp	Q75EZ6				73474.8	664	10.5	7.5861			17	0	o		3							7	5		10	9.5		5
121	AAL067Wp	MHR1_ASHGO				24716.2	213	17.5	10.7287			34	0	o	M	2								20		6
122	AAL066Wp	Q75EZ4				39424.4	338	11.5	8.6696			34	0	o		3			2	6		7		6					2		2
123	AAL065Cp	ATPO_ASHGO				21619.1	207	8.5	10.5958			17	0	o	M	3								23.5	13.5
124	AAL064Wp	BFR2_ASHGO				58363.5	528	-29.5	4.458			0	0	o		1										23	14
125	AAL063Cp	Q75EZ1				59291.3	535	1	6.6951			21	9	i75-97o107-129i149-171o191-209i222-241o246-268i378-397o447-469i476-498o		1				3		23
126	AAL062Wp	Q75EZ0				36436.8	327	-2.5	6.0521			24	0	o		2							4			2						20
127	AAL061Cp	Q75EY9				45690.3	420	-0.5	6.4291			26	0	o		3			3			2	17.5				10		2
128	AAL060Wp	CFT1_ASHGO				147304	1305	-10	5.9652			20	0	o		2							7		5.3	16.5	12.3
129	AAL059Wp	GPI11_ASHGO				24692.4	217	13	9.3915			0	4	i103-125o140-157i169-186o196-215i		2				3		21		2
130	AAL058Cp	Q75EY6				28783.3	260	3.5	8.1786			29	0	o	M	4								26
131	AAL057Cp	Q75EY5				91376.3	809	19	8.5597			0	0	o		2						15				11
132	AAL056Cp	Q75EY4				21765.5	203	-6	4.801	Y	S	19	0	o	S	1			23												2		2	71; 129
133	AAL055Cp	MED6_ASHGO				26049.5	235	2.5	8.7085			0	0	o		2							4.5	7		11.5	8.5		3
134	AAL054Wp	FYV4_ASHGO				14169.4	122	13.5	10.9314	Y	S	19	0	o	M	2								22.5	12.5	3							0
135	AAL053Cp	Q75EY1				21135.8	186	1.5	6.796			16	0	o	M	3			3				3	13		6
136	AAL052Cp	Q75EY0				48483.7	430	10.5	8.2482			37	0	o	M	4							3.5	15		6.5	5.5
137	AAL051Cp	Q75EX9				70723.7	615	8	7.4587			0	4	o242-264i363-385o395-417i578-600o		1				2	2	15		2		4
138	AAL050Wp	Q75EX8	GT39			73594.4	653	2.5	6.6842			20	5	i49-71o113-135i147-169o218-240i253-275o		3				5		20
139	AAL049Cp	MED21_ASHGO				18276.7	160	-9	4.4747			18	0	o		4										20.5	15.5
140	AAL048Wp	Q75EX6				20131.6	179	0.5	6.7709			0	0	o		2							13.5	4		9.5	13
141	AAL047Cp	Q75EX5				42021	381	2.5	7.0224			18	0	o		4								7		16.5	10.5
142	AAL046Cp	Q75EX4				29429.1	272	23.5	10.8919			44	0	o		2							8			15			2
143	AAL045Cp	Q75EX3				94984.9	858	7	8.2582			22	0	o		2							3			23
144	AAL044Cp	Q75EX2				36437	349	9.5	8.4043			24	0	o	S	5			10				5	10
145	AAL043Cp	Q75EX1				58104.2	538	-22.5	4.5103			19	0	o		3							19	4.5	12.3		10.3
146	AAL042Wp	Q75EX0				68849.7	609	-7	5.607			25	0	o		2							4			20	13
147	AAL041Cp	RRP3_ASHGO				53990.9	486	11	9.38			26	0	o		3								3		22
148	AAL040Wp	Q75EW8				50139.8	440	8	8.5997			0	0	o		4								7.5	5.3	17.5	10.3
149	AAL039Cp	Q75EW7				31482.4	283	-3	6.1341			0	0	o		1							9.5	2		10.5	10.5					3
150	AAL038Wp	Q75EW6				33015.4	303	9.5	8.5685			21	0	o	M	4							13	12
151	AAL037Cp	IPK1_ASHGO				31046.7	278	4	7.4252			16	0	o		1							8.5			11	10.8		3.5	6.7
152	AAL036Wp	DHYS_ASHGO				41983.8	382	-5.5	5.4379			21	0	o		1							17				9.8		3.5	10.8		3
153	AAL035Wp	Q75EW3				52215.7	452	14.5	9.2943			27	1	i80-99o	M	1							5.5	16	12.3	4.5		11
154	AAL034Cp	Q75EW2				38825.7	351	1	6.6878			0	0	o		4							7.5	2		15.5	12
155	AAL033Wp	Q75EW1				55001.1	489	14	8.8597			27	0	o	M	3							4.5	21			3
156	AAL032Wp	Q75EW0				27493.3	244	11.5	9.2646			23	0	o		1							5.5	3		15.5	11
157	AAL031Wp	FYV6_ASHGO				16035.1	139	7.5	10.1036			0	0	o		1										23.5	13.5
158	AAL030Cp	Q75EV8				175587	1539	7	6.8149			0	0	o		3								3		20.5	12
159	AAL029Wp	Q75EV7				59543.7	534	-15.5	4.9655			23	0	o		1							14.5			9.5	12.5
160	AAL028Wp	EF3_ASHGO				115847	1044	-8.5	5.924			24	0	o		2						2	17.5			4.5	11.5
161	AAL027Wp	Q75F84				78002.9	691	-3.5	6.1753	Y	S	19	0	o	S	3			10				4.5	5		4.5	5						7	66; 151; 325; 392; 596; 632; 672
162	AAL026Wp	Q75F82				45921.2	417	17.5	8.5479			21	0	o		5							8.5	13		2.5	6
163	AAL025Wp	Q75F83				26371.2	228	-6.5	5.781	Y	S	20	0	o	S	5			2				3.5	3		11.5	9		5				0
164	AAL024Cp	Q75EV4				49244.4	444	-3.5	5.9824		S	23	2	i313-335o355-377i	M	5			3			4	7	7		4							1	196
165	AAL023Wp	Q75EV3				33140.7	295	-7.5	4.8668			24	0	o	S	4							6.5	3		6.5	8		4			4
166	AAL022Wp	Q75ET8				46583	415	-6.5	5.2527			0	0	o		2							16.5				9.5		4			4
167	AAL021Wp	Q75ET7				32642.2	300	-2	5.9716			25	0	o	M	3								25
168	AAL020Cp	RM02_ASHGO				41021.2	359	25	10.7309	Y		20	0	o	M	3							3.5	21.5	13
169	AAL019Wp	Q75EU8				26273.5	236	-1	6.1406			24	0	o		3							6.5	4		7.5	7.5		4			3
170	AAL018Wp	Q75EU7				37688.5	337	-12	4.762			21	0	o		2							8	9		8	11
171	AAL017Wp	YCB2_ASHGO				11747.4	104	3	9.2238	Y	S	24	1*	o4-23i	S	1			13	2		10											1	46
172	AAL016Cp	BUD3_ASHGO				165701	1478	-14	5.7982			0	0	o		1							8	2		14	13
173	AAL015Wp	Q75EV1				40375	363	-2.5	5.9409			0	0	o		1							12.5			4.5	9		4			5
174	AAL014Cp	PET8_ASHGO				29869.6	271	13.5	10.1892		S	20	2	o4-26i47-69o	S	5			5			3	5	12									1	127
175	AAL013Wp	NFS1_ASHGO				54435.6	490	5	7.1035			32	0	o	M	1							2.5	22.5	13
176	AAL012Cp	LEU3_ASHGO				39308.7	372	-13.5	4.591			17	0	o		2			6				17				10
177	AAL011Cp	RLP7_ASHGO				32564.6	293	21.5	11.4034			60	0	o	M	5							6	18		3
178	AAL010Wp	Q75ET4				92440.6	834	17.5	7.7875			28	0	o		3							6.5			20.5	15
179	AAL009Cp	Q75ET3				33931.8	303	1.5	6.6686			20	0	o		3			6				7.5		4.7	13	11.3
180	AAL008Wp	Q75ET2				37785.3	349	7.5	9.43			21	0	o		1							8.5	9.5		8	8.8	9.3
181	AAL007Cp	Q75EU2				54834	485	19	9.4087			0	0	o		1							7.5			18	13.3	10.3
182	AAL006Cp	Q75EU1				50363.9	445	-8	5.4532			25	0	o		4							7			16	12.5		3
183	AAL005Wp	VA0E_ASHGO				8310.87	72	1.5	9.1461	Y	S	19	2	o4-23i30-52o	S	1				5		20											1	28
184	AAL004Wp	Q75ET9				35060	311	-1.5	6.2351			41	2	o50-72i124-146o	M	5			4		3	3	4	5		4			3
185	AAL003Wp	Q75ET1				57951	508	21	9.6438			20	0	o	M	3							5	12.5		8.5	7.8	11.2
186	AAL002Wp	Q75ET0				22105.9	183	7.5	9.4449			57	3	o38-57i59-78o134-156i		4				3	2	18		2
187	AAL001Wp	Q75ES9				43621.8	385	-2.5	5.969			22	0	o		3				2			8.5			13	11.3	7.8
188	AAR001Cp	Q75ES8				37241.3	328	5	7.4392			24	0	o		2							7		5.7	16.5	14.3
189	AAR002Wp	Q75ES7				19972.3	178	18.5	10.3712			20	0	o		4							4	18		5
190	AAR003Wp	Q75ES6				66765.4	580	-11	5.0329			23	0	o	M	4							4	9		10			3
191	AAR004Cp	Q75ES5				52996.5	477	12.5	9.275			36	0	o	M	1								27
192	AAR005Wp	Q75ES4				42949.3	383	5.5	7.2766			27	0	o	M	4							4.5			21.5	14.5
193	AAR006Wp	Q75ES3				92687.7	895	-15.5	5.3015			17	0	o		1							17.5			9.5	14
194	AAR007Wp	Q75ES2				76590.5	704	-8	5.7265			24	0	o		2							7.5			16.5	12.5
195	AAR008Wp	Q75ES1	GT3			80333.7	703	-3	6.3235			24	0	o		1							10.5			8.5	10		5
196	AAR009Wp	Q75ES0				50660.4	453	8	8.8448			17	0	o		2							8	4	6.8	11	11.2	8.3
197	AAR010Wp	Q75ER9				34548.3	308	2	8.8922			0	0	o		1										27
198	AAR011Cp	Q75ER8				79303.3	747	16.5	9.6247			30	0	o		1							10.5		7.3	12	13.3
199	AAR012Cp	Q75ER7		T1	family T1 unassigned peptidases	28084.9	251	6	8.8406			20	0	o		2							7.5	5.5	7.3		7.8					10
200	AAR013Wp	MIM1_ASHGO				16707.8	155	-3	5.0127			26	0	o		2			2				11.5	6		4.5	9.5
201	AAR014Cp	Q75ER5				17677.4	156	15.5	10.7032			0	0	i		2							7.5	7		11.5	12
202	AAR015Cp	Q75ER4				25464.5	228	0.5	6.663	Y	A	42	4	i7-24o29-51i72-94o126-148i	S	1			13	3		4		4					2				0
203	AAR016Wp	Q75ER3				59538.8	526	4.5	8.2913		S	19	1	i134-156o	M	1			1				4.5	12		6.5	6						3	94; 254; 362
204	AAR017Wp	Q75ER2	GH5			85542.8	744	-9	5.4643			0	0	o		2					2		11.5			7			2.5	7.5	2
205	AAR018Wp	Q75ER1				50138.9	436	5	7.5456			37	0	o		2							5			16			4
206	AAR019Wp	Q75ER0		T1	subfamily T1A non-peptidase homologues	22189.3	195	-2	5.7041			25	0	o		2							5	4.5	5.5	14.5	11.3
207	AAR020Wp	Q75EQ9				125748	1111	9	7.1017			31	0	o		1							6			20	15
208	AAR021Wp	Q75EQ8				57846.5	523	20	9.8819			28	0	o		4							6	12		8	8
209	AAR022Wp	Q75EQ7				12810.8	114	3	9.9717			0	0	i		2							7.5			17	12.8	10.3
210	AAR023Cp	Q75EQ6				36434.3	320	15	10.2889			16	0	o		2							5.5			18.5	12.5
211	AAR024Wp	Q75EQ5				35903.4	322	-4.5	5.3085			22	0	o		2							6			9			4			6
212	AAR025Cp	Q75EQ4		M41	AFG3 peptidase	79523.8	726	9.5	8.2083			45	0	o	M	2							3	22
213	AAR026Wp	Q75EQ3				36810.7	336	23.5	10.2666			23	0	o		2								9		15	10
214	AAR027Wp	Q75EQ2				35514.7	316	17	9.9625			18	0	o	M	2								27
215	AAR028Wp	Q75EQ1				43190.4	376	23	10.3421			16	2	o57-79i332-354o	M	1				3		5		18
216	AAR029Wp	DAM1_ASHGO				36698.3	339	18	10.6069			0	0	o		4							6.5	6.5	7.2	14	11.3
217	AAR030Wp	Q75EP9				35149.2	319	2	6.8309			18	3	o82-104i172-191o195-214i		2				3		20		3
218	AAR031Wp	SPT6_ASHGO				166707	1432	-58.5	4.7829			0	0	o		1										25
219	AAR032Wp	Q75EP7				50260	442	10.5	9.3575			25	1	i117-139o	M	1							3	18		4
220	AAR033Wp	Q75EP6				37555	341	-1.5	6.1717			32	0	o		4							6.5	16			4.5		3
221	AAR034Wp	Q75EP5				124581	1098	-6.5	6.0476			17	0	o	M	2							7	12	10.5	6
222	AAR035Cp	Q75EP4				22892.3	214	-2	5.9486			29	0	o		2							18.5	5			10.5
223	AAR036Wp	TPC1_ASHGO				33996.3	317	19.5	10.6046			39	0	o		3			7				7	8		2			2
224	AAR037Wp	Q75EP2				29947.1	262	12	8.7682			37	2	i179-198o213-230i		2			2	3		14		6
225	AAR038Wp	Q75EP1				63149.6	566	8.5	7.9947			20	11	o62-84i91-113o142-164i171-193o197-219i258-280o295-317i396-418o428-450i477-499o504-521i		4						27
226	AAR039Wp	Q75EP0				21166.8	191	-6.5	4.9853			0	0	o		2							8.5	1		14.5	12
227	AAR040Cp	CCZ1_ASHGO				76331.8	663	-14	5.1496			19	0	o		2							4.5	2.5	4	15			3
228	AAR041Wp	Q75EN8				56236.2	514	10	9.3988			23	0	o		2							19	3		3
229	AAR042Wp	Q75EN7				52006.9	470	8	8.1188			16	0	o		1										24.5	13.5
230	AAR043Cp	Q75EN6	GT22			59638.8	537	7.5	8.1825	Y	S	23	8	o138-155i160-178o193-215i222-244o280-302i307-324o329-351i364-386o	S	2						25											2	405; 408
231	AAR044Wp	Q75EN5				45874.4	410	-16.5	4.6695			0	0	o		1							13.5			5				8.5		6
232	AAR045Cp	Q75EN4				34317.3	309	5.5	8.7503	Y	S	30	1	i9-31o	S	2			9	3		2	3	6					2				0
233	AAR046Cp	ATG15_ASHGO				60524.7	544	-8.5	5.5639		A	64	1	i45-67o		2						14	4.5	3		2.5	4
234	AAR047Cp	Q75EN2				34374.5	325	3.5	7.0562			40	0	o	M	4							3	20		2
235	AAR048Wp	Q75EN1				110037	1011	-89.5	4.0187			33	0	o		2			9	6			5	1		3	5
236	AAR049Cp	RAD18_ASHGO				49688.2	443	-0.5	6.4305			19	0	o		2										25	14.5
237	AAR050Cp	Q75EM9				50233.8	453	2.5	6.9016			17	0	o		5							4			23
238	AAR051Cp	Q75EM8				16932.5	148	15	9.8678			33	0	o		3							2.5	17		6.5	5
239	AAR052Cp	Q75EM7				63708.3	579	14.5	8.1811	Y	S	19	7	o83-105i112-134o147-169i277-299o314-336i477-496o542-564i	S	3				2		21		2									2	34; 545
240	AAR053Wp	Q75EM6	GT48			190487	1654	28.5	7.9555			0	13	i304-326o341-363i384-406o411-433i519-541o1117-1139i1263-1282o1286-1303i1404-1426o1446-1465i1472-1494o1545-1567i1600-1622o		1				2		24
241	AAR054Cp	Q75EM5				15098.1	133	-2	5.6606			0	0	o		3							9.5	4		10.5	10.5
242	AAR055Wp	Q75EM4				30429	272	-15.5	4.5196			0	0	o		1							4				4					21
243	AAR056Cp	Q75EM3				17148.3	155	11.5	11.0622			0	0	o		4								13		13
244	AAR057Wp	Q75EM2				103356	922	-18	5.1925			40	0	o		4							3.5	12		7.5	6		4
245	AAR058Wp	CTR86_ASHGO				60961.4	534	-8.5	5.523			23	0	o		1							6			10	10					9
246	AAR059Cp	THRC_ASHGO				58924.6	512	-28.5	4.5414			0	0	o		3							7	5		14
247	AAR060Cp	Q75EL9				51495.1	456	-12	4.7661			27	0	o	M	5							6			13	10.5		5
248	AAR061Wp	Q75EL8				15934	143	4.5	9.8289			14	0	o	M	3							2	17		7
249	AAR062Cp	Q75EL7				47213.1	409	13	9.5879			18	1	i41-63o		4				3	3	1	4	3		9			2
250	AAR063Cp	Q75EL6				24197.5	220	-22	4.0759			25	0	o		2							4			21	13.5
251	AAR064Wp	ATP23_ASHGO		M76	family M76 unassigned peptidases	29137.9	247	2	7.0429			0	0	o		1							12.5			11.5	12.5
252	AAR065Cp	Q75EL4				69260.5	594	3.5	7.0446			0	9	i171-193o213-230i243-265o280-302i392-414o434-456i504-526o530-549i570-592o		2				3	2	15		5
253	AAR066Wp	Q75EL3				29864.3	267	11	9.8979			20	0	o		1							12			10	12		5
254	AAR067Wp	Q75EL2				21591	190	20	10.7889			31	0	o	M	4							9	10.5	10.3	6.5	8.3
255	AAR068Cp	Q75EL1				25284.2	221	8.5	9.9129			40	2	i20-42o150-172i		2					2	1	5	12		2			3
256	AAR069Wp	Q75EL0		S8	subfamily S8A unassigned peptidases	82577.3	756	-78	4.0669	Y	S	23	0	o	S	1			10				12		7.3		6.8				2		3	45; 118; 649
257	AAR070Cp	Q75EK9				28607.3	267	8.5	9.0617			22	0	o	M	4							3	20					4
258	AAR071Wp	Q75EK8				249717	2231	-7.5	6.2825			44	0	o		2							12.5			6.5	10		5
259	AAR072Cp	Q75EK7				42270.5	384	10.5	8.5469			17	0	o		5							8.5	15.5	12.5
260	AAR073Wp	Q75EK6				134643	1208	-17.5	5.3894			54	0	o		2							5	10		10
261	AAR074Cp	Q75EK5				20042.3	183	5	8.0721			22	0	o		3							5	6.5	6.3	11.5	8.8
262	AAR075Cp	Q75EK4				20261.3	173	11.5	10.4033			33	0	o		3							7.5	5		5			7.5	8
263	AAR076Cp	Q75EK3				22081.8	219	4.5	9.6739	Y	S	20	0	o	S	2	P	197 or 196	19			3	1	2									0
264	AAR077Cp	NMT_ASHGO				52754.2	452	2	7.1176			26	0	o		2							12			12			3
265	AAR078Wp	Q75EK1				61204	562	-47.5	4.1932			14	0	o		2							13		8	10.5	13.3
266	AAR079Cp	Q75EK0				20568.6	183	-4.5	4.9179			20	0	o		2							5	3		17
267	AAR080Wp	Q75EJ9				63353.6	571	18	9.2556			0	10	i128-150o182-204i253-275o290-312i353-375o390-412i432-449o464-486i498-520o530-547i		2						27
268	AAR081Cp	Q75EJ8				46119.7	417	12.5	9.5682			15	0	o		5			2			3	8	8		4
269	AAR082Wp	Q75EJ7				50171.8	462	-7	4.8041		A	33	11	o15-37i44-66o105-127i132-154o169-191i198-220o235-257i264-281o286-305i325-347o369-391i	S	5						22		3
270	AAR083Cp	Q75EJ6				56146.3	506	-7	5.5356			0	0	o		1							15.5	4		4.5	11.5
271	AAR084Wp	Q75EJ5				36974.9	351	-1.5	6.2372			0	0	o		2							18	9
272	AAR085Wp	Q75EJ4				34733.7	305	20.5	9.9934		A	18	6	i39-61o81-103i116-138o148-170i215-237o257-279i		5				4		18									3
273	AAR086Wp	Q75EJ3				88636.8	807	21	9.3818			0	0	o		2							6.5			20.5	14
274	AAR087Cp	Q75EJ2				25633.6	232	8	9.256			20	0	o	M	5							5	18		3
275	AAR088Wp	Q75EJ1				32651	288	12	9.9181			65	0	o		2								23		3
276	AAR089Cp	Q75EJ0		C50	separase (yeast-type)	186702	1618	21	7.7444			28	0	o		2							6	7		12	10
277	AAR090Wp	Q75EI9				73082	659	-3	6.2162			21	0	o		4							10.5	4		9.5	10.5
278	AAR091Wp	Q75EI8				107278	932	-17	5.1796			26	0	o		4							8.5	5		10.5	11
279	AAR092Wp	Q75EI7		S54	Pcp1 peptidase (yeast)	37933.2	335	28	11.2304		S	30	6	i97-119o132-149i193-215o235-257i264-286o296-315i	M	4			5			8		12									1	58
280	AAR093Cp	Q75EI6				21486.2	190	0.5	6.7958			34	0	o		1							6.5	5		12.5	10
281	AAR094Wp	PESC_ASHGO				67751.3	596	-9.5	5.2839			22	0	o	M	3							4.5	7.5	6.5	15
282	AAR095Cp	MED18_ASHGO				32100.3	288	-1.5	6.165			0	0	o		2							10.5		7	13.5	13.2	8.5
283	AAR096Wp	VMA21_ASHGO				8352.74	77	-1	4.6362	Y	S	28	2	o10-32i39-61o	S	1			5	5	2	10		4									0
284	AAR097Cp	Q75EI2				28836.7	265	-11	4.6967	Y	S	23	2	o4-26i223-245o	S	1			15	3		1	3.5		2.5				2				0
285	AAR098Wp	MTNA_ASHGO				43600.7	403	-2.5	5.9183			38	0	o	M	5			8	2			7.5	4		3.5	6
286	AAR099Wp	Q75EI0				61329.4	555	0	6.5224			49	0	o		4							7	5.5	6.8	11.5	9.8
287	AAR100Cp	Q75EH9				45620	404	2	7.0447			43	0	o		3							9.5	7		7.5	9
288	AAR101Wp	Q75EH8				16643.5	174	0.5	6.7822	Y	S	16	0	o	S	1	P	151 or 149	24					1									4	60; 77; 84; 101
289	AAR102Cp	Q75EH7				66291	591	4.5	7.3263			21	0	o	M	3							2	12		12
290	AAR103Cp	Q75EH6				97964	878	-25	4.8019			17	0	o		2			3				8.5		5	14
291	AAR104Wp	Q75EH5				29008.8	255	-11.5	4.6709			27	0	o		2							7.5			15.5	14
292	AAR105Wp	Q75EH4				71162.2	689	7	9.1012			29	0	o		3							7	3		15	13
293	AAR106Cp	Q75EH3				5928.77	50	1.5	9.1908			40	1	o23-45i		2							11			10	11.5		3
294	AAR107Wp	IWS1_ASHGO				41268.6	370	14	10.0325			19	0	o		2							3.5			22.5	13.5
295	AAR108Cp	Q75EH1				16024.8	145	24	11.4591			50	0	o		5							5	14.5		6.5		11
296	AAR108W-Bp	D8FGA5				8976.32	76	10.5	10.3248		A	49	1	o28-50i	M	1						2	2	16		6
297	AAR108W-Ap	Q75EH0				7594.71	70	0.5	7.533	Y	S	32	1*	o15-32i	S	3			5				3	13		4							0
298	AAR109Cp	Q75EG9				23770	212	-12.5	4.3207			30	0	o		3							5.5			11.5	9					8
299	AAR110Cp	Q75EG8				74461.9	644	8	7.6436			25	0	o	M	2							2	16		7
300	AAR111Cp	Q75EG7				60515.4	542	5	6.8486			0	0	o	M	4								5		20.5	11.5
301	AAR112Cp	ISN1_ASHGO				48002.6	425	-4	5.5888			38	0	o		3							12.5	7.5	10.5	5
302	AAR113Wp	PNS1_ASHGO				61473.1	553	10.5	8.2301			0	10	i97-119o142-164i171-193o197-216i242-264o284-306i311-328o348-367i450-472o482-504i		3						26
303	AAR114Wp	Q75EG4				20681.2	173	15	10.107			26	0	o	S	5						1	3	7		14
304	AAR115Cp	Q75EG3				110366	964	-35	4.5488			18	0	o		2							8			17	13.5
305	AAR116Wp	Q75EU5				11009.6	97	-3	4.5845			23	0	o		4							8.5	8		6	8.3			5.2		4
306	AAR117Cp	Q75EU4				33276.8	296	6	9.6511			17	0	o		5								18		7
307	AAR118Cp	Q75EU3				134863	1198	15	7.3241			21	0	o		4			3	2		1	10	6		3
308	AAR119Wp	Q75EG2		T1	proteasome catalytic subunit 2	27745.2	259	2.5	7.0157			45	0	o	M	5							4	16			4.5		4
309	AAR120Cp	Q75EG1				23257.7	215	1.5	6.8803			24	0	o		5			3				11	9					2
310	AAR121Wp	Q75EG0				97649.9	897	15.5	7.8397			0	0	o		2							3			24
311	AAR122Cp	Q75EF9				28457	250	4.5	7.8965			20	5	o29-51i56-78o98-116i123-145o190-212i		3						18		7
312	AAR123Cp	Q75EF8				29162	258	17.5	9.9208			0	0	o		1							5.5			21	14.3
313	AAR124Cp	Q75EF7				73425.7	650	10	7.5557			22	0	o	M	3							2	18					5
314	AAR125Cp	Q75EF6				41563.2	385	17.5	9.442	Y	S	53	5	o22-44i65-87o107-129i142-164o174-196i	S	4			4	2		17		3									2	89; 152
315	AAR126Wp	Q75EF5				30278.1	261	16.5	10.2667			25	0	o		3							4.5			21	13.3	11.8
316	AAR127Cp	Q75EF4				43665.5	381	22.5	10.306		S	48	4	o20-41i81-100o110-132i314-336o	S	2				2		19		3							2		1	297
317	AAR128Wp	Q75EF3				42355.2	385	55	11.7573	Y	S	32	0	o	M	1								25									1	176
318	AAR129Cp	Q75EF2		M28	Mername-AA063 peptidase	41243.3	375	-6	5.5533	Y	S	16	0	o	S	3			25														4	27; 84; 287; 352
319	AAR130Cp	Q75EF1				31232.1	277	-3.5	5.3249			25	0	o		4							7.5	9.5		10	9.3	10.3
320	AAR131Wp	SYF1_ASHGO				91801.6	803	-32.5	4.7749			0	0	o		2							9			10	10.5		6
321	AAR132Cp	Q75EE9				55283	482	13	8.9127			29	0	o	M	2							2	24
322	AAR133Wp	Q75EE8				85493	763	-18.5	4.938			15	0	o		1							9.5			12.5	13.5		2
323	AAR134Wp	Q75EE7				17860.6	165	8	10.3464			27	0	o		2							18	3			11		4
324	AAR135Wp	Q75EE6				33685	294	16.5	10.4761			26	0	o		1			2			3	10.5	6			6.5		3
325	AAR136Wp	Q75EE5				67602.3	617	14	8.2062			28	0	o		5			2				6	5		12
326	AAR137Wp	Q75EE4				102082	888	22.5	9.2323			0	0	o		3							2.5			22.5	13
327	AAR138Cp	Q75EE3				41197	368	-11.5	4.8157			0	0	o		1							9			15.5		8.5
328	AAR139Wp	Q75EE2				48485.2	438	7.5	7.7107			20	0	o		4							5		4.3	15.5	10.8		3
329	AAR140Wp	Q75EE1				68696.4	648	-30.5	4.5854			39	0	o		2			8				5.5	6		6.5	7.5
330	AAR141Wp	DRE2_ASHGO				32369.7	303	0	6.505		S	20	0	o		5			5				6	13		2							0
331	AAR142Cp	Q75ED9				24114.6	212	27.5	10.9621			20	0	i		3							3.5	5		17.5	12
332	AAR143Wp	Q75ED8				47287	430	2.5	6.8	Y	S	25	0	o	M	1								25									0
333	AAR144Wp	Q75ED1		T3	gamma-glutamyltransferase (Saccharomyces-type)	69528.6	633	-12	5.244	Y	S	38	0	o	M	5			24			1											2	61; 166
334	AAR145Wp	Q75ED0				8471.5	84	3.5	10.4738			59	0	o		2							4			22
335	AAR145W-Ap	Q75EC9				118822	1087	26	8.7724			0	0	o		2							4.5	7		14.5	11
336	AAR146Wp	Q75EC8	GH5			50871.4	442	-7.5	5.5791	Y	S	27	1*	i7-26o	S	1			13	5	5	2											1	51
337	AAR147Wp	Q75EC7				178958	1580	21.5	8.4076			16	0	o		1										24.5	14
338	AAR148Cp	Q75EC6				27069.5	230	-12.5	4.4881			29	0	o		1							3	2		19			2
339	AAR149Wp	Q75EC5				15974.1	135	3	8.4217	Y	S	17	3	i5-27o57-79i109-131o	S	1				8	3	13		3									0
340	AAR150Cp	Q75EC4				26921.2	248	-7.5	4.7858			36	0	o	M	3							2	24
341	AAR151Wp	Q75EC3				51095.6	481	10.5	8.5212			19	0	o		2			3				6	3		13	11.5
342	AAR152Wp	Q75EC2				27757.9	262	0.5	6.6547			27	0	o	M	5			2				11	11		2
343	AAR153Cp	Q75EC1				54542.4	478	25	9.8164			38	3	i78-100o110-132i224-246o		2			1	3		16		3							2
344	AAR154Wp	SDS23_ASHGO				52791.9	487	8.5	7.7878			21	0	o		5							10.5	9		7.5	9.5
345	AAR155Wp	GEP7_ASHGO				26074.3	234	7	9.4557			18	0	o	M	2			4				3	15		2			1
346	AAR156Cp	UBC2_ASHGO				19442.5	170	-17.5	4.0898			47	0	o	M	5							4.5	6		14.5	10.2	11.3
347	AAR157Cp	Q75EB7				58493.8	503	20	9.1675			18	0	o	M	2							5	12		9
348	AAR158Wp	Q75EB6				59251.5	571	4	8.969			0	0	o		1										24	14
349	AAR159Cp	Q75EB5				69448.7	613	-17.5	4.909			28	0	o		3						1	10.5	5		3.5	7.5		2			2
350	AAR160Wp	ATG12_ASHGO				20804	189	-11.5	4.2499			26	0	o		1							5.5			20	14.3	11.5
351	AAR161Wp	DUO1_ASHGO				21501.1	194	2	9.0731			0	0	o		1							3			5						17
352	AAR162Cp	Q75ED6				128671	1171	-9.5	5.9335			17	0	o	M	3							11	11		3
353	AAR163Cp	Q75ED2				10351.8	96	-1.5	5.9475	Y	S	21	0	o	S	2			23					1		1							1	68
354	AAR164Cp	MED31_ASHGO				14914	127	-8.5	4.2157			0	0	o		2							10.5	3		9.5	10.5		2
355	AAR165Wp	Q75EB2				40932.6	362	11	8.6427	Y	A	27	6	i11-33o48-67i80-102o290-312i317-339o344-361i	S	3				5		19		2									0
356	AAR166Cp	Q75EB1				64703.3	585	21.5	9.4379			27	10	i52-74o89-109i122-144o164-183i204-226o246-268i372-391o418-440i453-475o549-568i	M	5						24		1
357	AAR167Cp	Q75EB0				39287.6	359	-12	4.5836			17	0	o	M	1								25
358	AAR168Cp	Q75EA9				58867.6	531	13	9.3428			16	0	o		2						2	10.5	7		4.5	8
359	AAR169Cp	Q75EA8				60531.8	540	-1.5	6.379			32	0	o	M	3							3	20		3
360	AAR170Wp	Q75EA7				67580.6	603	-10.5	5.2767			35	0	o		3							7.5	8		6.5	7.5		4
361	AAR171Wp	Q75EA6				79030.6	707	3	6.9383			25	0	o		2							5		3.3	9.5	7.8					10
362	AAR172Wp	SLX1_ASHGO				34555.5	301	6.5	7.8745			22	0	o		3							10.5			15.5	13.5
363	AAR173Cp	Q75EA4	GH31			103896	912	-15.5	5.3846	Y	S	22	0	o	S	1			13					4		2			3		3		9	31; 124; 143; 227; 319; 355; 432; 450; 690
364	AAR174Wp	Q75EA3				51192.5	460	15.5	9.5286			18	0	o		1							6	7		13
365	AAR175Cp	MON1_ASHGO				64718.7	581	4	6.8188			41	0	o	M	4							7	16		3
366	AAR176Cp	Q75EA1				16222.3	153	5	9.802			0	2	i90-109o124-146i		1						7	12			2			4
367	AAR177Wp	Q75EA0				26957.1	251	20.5	11.0762			45	0	o		3							9	10		5			2
368	AAR178Cp	Q75E99				52562.6	486	12.5	8.0963			18	0	o		2							8.5	6.5	8.2	8	9.3
369	AAR179Cp	Q75E98				29660.2	253	0	6.5366			33	0	o		1							5			19	14
370	AAR180Cp	Q75E97				87407.4	766	0	6.519			18	0	o		3							2.5			22.5	13
371	AAR181Wp	Q75ED5				61267.8	543	10	8.3684			23	0	o		4			4		2	1	5	10		3
372	AAR182Cp	Q75ED4				29966.1	267	-0.5	6.2751			30	0	o	M	4							7	11		8
373	AAR183Cp	Q75ED3	GT71			74905.7	648	31.5	9.7467		S	20	0	o	S	3				2	4	8	7.5	2			5		2				1	48
374	AAR184Wp	Q75E96				94274	836	3	6.7063			22	0	o		2										23.5	14
375	AAR185Wp	DAD1_ASHGO				12043.3	114	-10.5	3.8306			0	0	o		1							4.5			21.5	14.5
376	AAR186Wp	Q75E94				25834.8	222	-3.5	5.4493			22	0	o		1							7	3		11	10					5
377	AAR187Cp	Q75E93				63408.6	561	-9.5	5.3287			25	0	o		5								8		16.5	10
378	AAR188Wp	PSF1_ASHGO				23184.3	203	-8	4.5446			0	0	o		2						1	7	1		16
379	AAR189Cp	Q75E91				44812.4	394	10	8.8404			0	0	o		1							9.5	5		5.5	8		6
380	AAR190Wp	Q75E90				39496.8	346	-12	4.7362			15	0	o		1							11			12	13.5
381	AAR191Cp	Q75E89				42329.4	390	39.5	11.2144			30	0	o	M	4			13				7	4		1
382	AAR192Cp	Q75E88				55888.4	500	11	8.7483			59	10	o47-69i82-104o114-136i166-188o203-222i258-277o297-319i326-345o350-372i428-450o		5				2		23
383	AAR193Cp	Q75E87				55639.9	505	4.5	6.9756			22	0	o		2							16.5	6		2.5	10
384	ABL211Wp	D8FGA6				35994.6	314	-1	6.2295		A	46	7	i31-53o73-92i99-118o141-163i213-235o250-272i285-307o		4						21		2					2
385	ABL210Cp	Q75E76				54029.5	478	6	7.9917		A	59	9	i44-66o81-103i115-137o174-193i259-277o297-319i326-345o350-372i426-448o	M	1						22									3
386	ABL209Cp	Q75E75				33254.7	291	0.5	6.6057			35	0	o		2							8.5	12	10.8	5.5		9.3
387	ABL208Wp	ATG2_ASHGO				172491	1539	-26	5.25			44	0	o		3							9	4		12	11.5
388	ABL207Wp	Q75E85				118212	1038	19.5	7.708			23	0	o		4						6				17.5	10.5
389	ABL206Cp	Q75E77				58816.7	512	-8.5	5.1931			29	0	o		2							13.5	2		5.5	10					4
390	ABL205Cp	NAR1_ASHGO				48458.3	451	0.5	6.584			27	0	o		1			6				10	3		7	9.5
391	ABL204Wp	Q75E86		C1	bleomycin hydrolase (yeast)	54979.4	479	3	7.2915			22	0	o	M	1							3	19		3
392	ABL203Wp	Q75E73		S8	kexin	84885.1	769	-17	5.3168	Y	S	19	1	o644-663i	S	2			22				1	2									6	145; 153; 393; 464; 539; 619
393	ABL202Wp	MED16_ASHGO				105826	938	24	8.2892			27	0	o		3			6	3	2		4.5	7		2.5	4
394	ABL201Wp	Q75E71				47447.6	436	-1	6.3204			34	0	o		3							8.5			15.5	13.5
395	ABL200Wp	Q75E70				87601.2	789	-29.5	4.7382			0	0	o		3							5.5			20.5	13.5
396	ABL199Wp	Q75E69				30984.7	288	-2	5.7579			24	0	o		2							16.5		10.7	7	12.8
397	ABL198Cp	Q75E68				39412.2	341	3.5	7.0082			0	0	o		2							7	6.5	7.3	6.5	7.3					6
398	ABL197Cp	ELOA1_ASHGO				37873.3	332	22.5	10.6281			25	0	o		3							2.5	2		20.5	12
399	ABL196Cp	Q75E66				3873.33	33	-1	4.5446			0	0	i		1							8.5	2		14	12.3			5.7
400	ABL195Cp	URE2_ASHGO				39043.7	354	-1	6.3513			35	0	o		4							9	7.5	8.8	6.5	8.3
401	ABL194Cp	Q75E64				63305.1	552	-8	5.4006			17	0	o		1							2			24
402	ABL193Cp	Q75E63				99199.6	862	-2	6.3355			0	0	o		2										23	14.5
403	ABL192Cp	SQS1_ASHGO				76535.4	679	-14.5	5.3514			57	0	o		3							5	4		18
404	ABL191Wp	ATG4_ASHGO		C54	ATG4 peptidase	59037.5	521	-16	5.0086	Y	S	17	0	o		4			6	5			8.5			3.5	6.5		2				0
405	ABL190Wp	SSU72_ASHGO				31587.8	281	5.5	7.9465		S	23	0	o	M	2							4.5	14		8.5	7						1	95
406	ABL189Wp	Q75E59				43761.6	389	-8.5	4.918	Y	S	24	0	o	S	1			15				5	2		1			2				2	155; 300
407	ABL188Wp	Q75E58				38787.9	342	-5	5.4394	Y	S	19	0	o	S	1			6				8.5	5		4			2.5	6			1	61
408	ABL187Cp	Q75E57				94754.6	835	70	10.7821			0	0	o	M	4						6	4.5	4.5	5	11
409	ABL186Wp	PURA_ASHGO				48234.9	433	2	6.8646			17	0	o		1							20.5			4.5	14
410	ABL185Cp	Q75E55	GT22			62707.3	552	5	7.321	Y	S	27	6	o135-157i177-199o209-231i270-292o296-313i320-337o	S	1				6		20											1	375
411	ABL184Wp	Q75E54				33149.7	309	-7	4.8617			19	0	o		3							14.5	2		5.5	10.5		3
412	ABL183Wp	Q75E53				61248.1	547	11.5	8.6506			34	0	o		4							4	19		4
413	ABL182Cp	Q75E52				15347.9	138	-10	4.2516			22	0	o		5							7.5		4.7	10	9.8					9
414	ABL181Wp	Q75E51				33290.1	309	0	6.4982	Y	S	22	1	i7-29o	S	1			26														2	133; 247
415	ABL180Wp	Q75E50				78013.6	681	-14.5	5.3683			0	0	o		1							5.5			21.5	14
416	ABL179Cp	Q75E49				85672.9	741	-9	5.4327			20	0	o	M	4							3	9		13
417	ABL178Wp	Q75E48				32740.3	291	-26.5	4.2901			24	0	o		5							4	4		19	12.5
418	ABL177Wp	Q75E47				55748.2	503	17.5	9.7788			16	0	o		3							7			16	12.5		2
419	ABL176Wp	Q75E46				23864.1	207	6.5	8.8084			54	1	i24-46o		4								3.5		18.5	11.8	11.7
420	ABL175Cp	Q75E45				24691.4	214	23	11.0059			22	0	o	M	3								14.5	8.5	10
421	ABL174Cp	HSP75_ASHGO				66253	613	-9.5	5.0681			18	0	o		2							21.5			2.5	13.5
422	ABL173Cp	Q75E43				32609.7	302	15.5	10.4598			27	0	o		2			5				9	12			6
423	ABL172Cp	Q75E42				41780.3	360	10	7.9951			30	0	o	M	4							2	16		7
424	ABL171Wp	BRE4_ASHGO				119044	1053	27.5	8.5218			27	8	i117-139o172-194i206-228o263-285i708-725o735-754i761-778o793-812i		3						24		1
425	ABL170Cp	Q75E40				4526.17	41	-2	4.0626	Y	A	34	1	i7-29o	S	3			8	5	5	2		4		1							0
426	ABL169Wp	Q75E39				10089.9	86	13	11.6637			32	0	o		3							7.5	11		3.5	7		4
427	ABL168Cp	Q75E38				90012.2	798	-35.5	4.5591			32	0	o		4							10	5.5	8.3	9.5	10.3
428	ABL167Cp	Q75E37				35176.4	330	22.5	12.204	Y	S	25	7	i62-84o94-116i121-143o148-170i172-194o214-236i243-265o	S	2			4	2		18									2		1	276
429	ABL166Wp	Q75E36				47908.7	414	-10	5.1826			22	0	o		2							7			18
430	ABL165Cp	RT106_ASHGO				47178.3	421	-38.5	4.174			0	0	o		1							19.5			6	13.3	4.3
431	ABL164Cp	Q75E34				39612.7	360	3	7.206			58	0	o		2							4	6		13			3
432	ABL163Wp	Q75E33				30386	292	6	8.8716			40	0	o		2							18	6					2
433	ABL162Cp	PP4R3_ASHGO				94910.8	838	-55	4.3017			16	0	o		3							6			19	13.5
434	ABL161Cp	Q75E31				26553.5	243	1	6.6753			44	0	o		2			2				11.5	5		2.5	7.5		4
435	ABL160Cp	Q75E30				46583.8	420	-4	5.529			26	0	o		5							3	3		20	12.5
436	ABL159Wp	Q75E29				64713.2	580	-5.5	5.4918			39	0	o	M	5								9		15.5	9.5
437	ABL158Cp	Q75E28				78789.1	729	19.5	8.8179			25	0	o		4			5				3			18	11.5
438	ABL157Wp	Q75E27				19155	182	19.5	12.2082			42	0	o		3				3		7		11		2			2
439	ABL156Cp	Q75E26				47081.8	429	15.5	9.2701	Y	S	30	4	o5-27i112-134o144-166i186-208o	S	1			6	4		17											3	45; 235; 279
440	ABL155Cp	Q75E25				97870.9	866	-5	6.1071			26	0	o		3							2.5			22.5	13
441	ABL154Wp	Q75E24				59380.4	523	-11	5.0308			19	0	o	M	5							4.5	11		11.5	8.5
442	ABL153Wp	Q75E23	GT2			115681	1021	15	8.3033			18	7	o693-715i728-750o765-787i812-834o838-860i938-960o989-1011i	M	5						25
443	ABL152Wp	DTD_ASHGO				16807.3	150	0	6.5376			23	0	o		5								16	9.8	6	5.7	11.8
444	ABL151Wp	Q75E21				40234.3	357	-2	6.2338			26	0	o	M	3							4.5	16.5	11	5
445	ABL150Wp	Q75E20				60291	543	-15	4.6449			0	0	o		2							5.5			17.5	13		4
446	ABL149Wp	Q75E81				37438.2	330	14	10.032			28	1	o307-329i		4							3	2		20
447	ABL148Cp	TIM22_ASHGO				21099.1	201	-1	5.7594			21	2	i46-68o165-187i		2			4				6	13					3
448	ABL147Wp	Q75E79				45512.2	407	10	8.1578			20	0	o		3							8	2.5	6	11.5	11.3		3
449	ABL146Cp	CSN5_ASHGO		M67	Jab1/MPN domain metalloenzyme	46962.5	420	-8.5	5.1966			28	0	o		5							4	12		11
450	ABL145Wp	Q75E18		C19	ubiquitin-specific peptidase 10 (Saccharomycetales)	82746	749	-6	6.07			26	0	o		3							7.5			18	13.3	10.3
451	ABL144Cp	Q75E17				16006.9	149	11.5	10.4468			20	0	o	S	5							23.5				12.5
452	ABL143Cp	Q75E16				79881.7	737	22	8.7973			27	0	o		5							6.5			17.5	12.5
453	ABL142Cp	Q75E15				23344.6	207	21	10.9168			0	0	o		1										23.5	13
454	ABL141Cp	IPI3_ASHGO				56115.2	518	-4	5.9429			17	0	o		3			4				18			3	11.5
455	ABL140Wp	Q75E13				44420.6	392	17.5	9.9024			14	1	o289-311i		3						3	9	10					3
456	ABL139Cp	Q75E12				33071.2	294	-4.5	5.1136			14	0	o	M	5							6	3.5		15.5	11.8	10.2
457	ABL138Wp	Q75E11				26936.1	244	12	10.3561			22	0	o		3							10.5	10	11	5.5	9.2	8.5
458	ABL137Wp	Q75E10				22424.8	201	0	6.5115		A	23	4	i12-34o61-83i96-118o133-155i	S	2			4	6		11		4
459	ABL136Cp	Q75E09				33573.4	303	22	10.4661			18	0	o	M	2								23		3
460	ABL135Cp	Q75E08				37246.8	344	-0.5	6.4051			19	1	o172-194i		4			7	2		3	2	3		6			2
461	ABL134Cp	Q75E07				41356.8	375	12	9.8453			0	0	o		1										23.5	14
462	ABL133Cp	Q75E06	CBM48			179272	1766	12.5	9.14			19	0	o		2						1	14.5	3		5.5	10.5
463	ABL132Wp	Q75E05				35269	322	4.5	7.6844			48	0	o		4							6	13.5	10.5	4	6.2			5.5
464	ABL131Cp	Q75E04				98155	865	10	7.5165			33	0	o	M	2								6		19
465	ABL130Cp	Q75E03				36147.8	313	0.5	6.5771			17	0	o		1							3	5		19
466	ABL129Wp	Q75E02				35698.1	345	-10	4.5359			0	0	o		3							10.5	2.5	7.2	10	11.3
467	ABL128Wp	Q75E01				53432.1	474	-1.5	6.357			0	0	o		1							3.5			21.5	13
468	ABL127Wp	Q75E00				82421.6	728	-38.5	4.5206			26	0	o		4							9.5			17	13.8	9.3
469	ABL126Wp	Q75DZ9				70942.2	624	-15	5.1069			0	0	o		2							14	1		5			5
470	ABL125Wp	Q75DZ8				36166	336	-8	4.8676			49	0	o		2							13.5	11			7.5
471	ABL124Wp	Q75DZ7	GT62			60002.9	517	-9.5	5.5209		A	60	1	i37-59o	M	5				2		9	3	6		3			2
472	ABL123Cp	Q75DZ6		A1	CtsD peptidase (Aspergillus-type)	53779.6	494	1.5	6.6997	Y	S	24	0	o	S	1			25														6	64; 84; 125; 348; 361; 442
473	ABL122Cp	Q75DZ5				114778	1043	19.5	7.8014			22	0	o		3							5			20
474	ABL121Cp	Q75DZ4				140714	1285	17	8.127			34	0	o		2							7.5	3		13.5	11
475	ABL120Wp	Q75DZ3				28586.2	249	6.5	8.4808	Y	S	23	1*	o5-22i	S	2			11	5		7		2									0
476	ABL119Cp	Q75DZ2				60342	537	23	9.8642			50	0	o		5							4	9		10			3
477	ABL118Wp	Q75DZ1				57193.6	504	0	6.5123			0	0	o		1							9.5			15.5	13
478	ABL117Cp	Q75DZ0				68640	602	13.5	8.3173			0	0	o		2							8			10	10		7
479	ABL116Cp	Q75DY9				59214.2	544	7	8.1774			0	12	i73-95o105-127i151-173o193-215i222-244o264-286i306-328o358-380i411-433o437-459i479-498o508-530i		1						26
480	ABL115Wp	Q75DY8				16253.9	149	12.5	10.3944			30	0	o		1							8	7.5		9.5	9.8	9.2
481	ABL114Wp	Q75DY7				49970.7	442	24.5	9.7606			0	0	o		5						6	4	3		13
482	ABL113Wp	Q75DY6				71415.9	645	0.5	6.5621			27	0	o	M	3								11		14.5	8.5						6	17; 203; 237; 304; 329; 626
483	ABL112Wp	Q75DY5				109209	971	-13.5	5.5174			19	0	o		1							8	2		15	12.5
484	ABL111Cp	Q75DY4				33060.9	291	20.5	10.3349			22	0	o	M	4							4	16.5		5.5		11.5
485	ABL110Wp	Q75DY3				58546	509	14	9.3707			0	0	o		1							9	5		10			3
486	ABL109Wp	RIFK_ASHGO				25125.5	222	-7	4.8128			18	0	o		3							7.5			7.5	9					10
487	ABL108Cp	Q75DY1				64899.9	545	10.5	8.4416			0	0	o		2							3.5	4		17.5	11
488	ABL107Cp	HEM3_ASHGO				35525.8	326	-3	5.5184			29	0	o		3							10.5	9		6.5	10
489	ABL106Cp	LYS4_ASHGO				72448.1	686	2.5	6.7834			19	0	o	M	2								26
490	ABL105Wp	Q75DX8				29926.6	278	7.5	9.4433		A	35	2	o20-42i117-139o	S	5			12	2		6		1					2		2
491	ABL104Cp	HEM1_ASHGO				61221.8	556	6.5	7.1027			24	0	o	M	4								26
492	ABL103Wp	Q75DX6				39291.7	357	5.5	7.3031			18	0	o		2							8.5	4		14.5	13
493	ABL102Cp	Q75DX5				40896.4	373	-2.5	5.9437			0	0	o		1							11			11	13		4
494	ABL101Cp	Q75DX4	GH5			56743.5	488	4	6.8599			44	0	o	M	1							3.5	9		5			7.5	6
495	ABL100Wp	Q75DX3				103119	905	9	7.7793			24	0	o		3							8.5			13.5	12.5		3
496	ABL099Wp	Q75DX2				89666.4	800	-2.5	6.2551			0	0	o		1						6	2			17
497	ABL098Wp	Q75DX1				38162.7	355	-5.5	5.3433			22	0	o		3							10	12		2.5	6.8			6.3
498	ABL097Cp	Q75DX0				13777.7	119	0.5	6.6474			0	0	o		1						1	4	1		18			1
499	ABL096Wp	Q75DW9				48135.6	446	26.5	10.1608			21	0	o		3								23		2
500	ABL095Wp	Q75DW8				114377	1021	-41	4.8189			37	0	o		4							3.5			21.5	13
501	ABL094Wp	Q75DW7				29474.9	257	13	8.9242			23	0	o		2							10	4		10	12
502	ABL093Wp	Q75DW6				105516	944	-8	5.7216			16	0	o		2							5.5	3		15.5	11
503	ABL092Wp	Q75DW5				67395.2	598	1.5	6.666			0	0	o		1							6.5	2		15.5	11.5
504	ABL091Cp	Q75DW4				17918.9	156	27.5	11.4153			0	0	o		1							8	8		11
505	ABL090Wp	Q75DW3				36641	334	1	7.3985			0	0	o		1							12.5	9		3.5	10.5
506	ABL089Wp	Q75DW2				66824.7	601	-23	4.6484			22	0	o		2							4.5			22.5	14
507	ABL088Cp	Q75DW1				52732.5	459	-6	5.4604			0	0	o		1							12			13
508	ABL087Wp	Q75DW0				32657.7	287	10	8.5423	Y	A	26	2	i7-29o90-112i	S	1			3	2		19		2									2	188; 279
509	ABL086Cp	MG101_ASHGO				28003.4	254	13.5	9.7894			35	0	o	M	1								23.5	13
510	ABL085Wp	Q75DV8	GT39			87238.1	757	18	8.8081			0	11	i91-113o133-155i162-180o184-206i218-235o240-257i277-299o592-611i631-653o658-680i709-731o		2						26
511	ABL084Cp	Q75DV7				38574.7	338	-8	5.2339			36	0	o		2							12.5			6	10.3			8.2		6
512	ABL083Wp	Q75DV6				43056.4	381	-1.5	6.2916			22	0	o		5							4.5	11		10.5	9
513	ABL082Cp	Q75DV5				37468	344	2.5	6.9715			23	0	o	S	5							19	3								3
514	ABL081Wp	HIR3_ASHGO				189140	1643	-14	5.9136			19	0	o		1							5.5	3		16.5	12.5
515	ABL080Wp	Q75DV3				38491.7	356	-5.5	4.9627			19	0	o		3			8				12.5	3.5	8.8		9.8
516	ABL079Cp	IML1_ASHGO				175140	1534	22.5	7.4682			20	0	o	M	2							2	4		19	11.5
517	ABL078Cp	Q75DV1				30869.7	281	-8.5	4.9751			0	0	o		2							11.5	8		6.5	10.5
518	ABL077Wp	Q75DV0				158628	1437	-11.5	5.7736			33	0	o		3							10.5		6.2	12	12.3
519	ABL076Wp	AIM18_ASHGO				33591.7	304	10.5	9.8737			22	0	o	M	2			6					20									0
520	ABL075Wp	Q75DU8				48641	427	-5	5.6463			18	0	o		2							10			10	11					4
521	ABL074Cp	TIM8_ASHGO				9873.25	87	0	6.4904			0	0	o		1							6.5	3		15.5	12.5
522	ABL073Wp	Q75DU6				27610.9	244	-23	4.0947			0	0	o		1							6.5			18.5	14
523	ABL072Cp	RIX1_ASHGO				85365.5	764	-5	6.1683			21	0	o		3							7			18.5		10.5
524	ABL071Wp	Q75DU4				74947.4	663	-19.5	4.9609			41	0	o	M	3							3.5	9		13.5	9
525	ABL070Cp	Q75DU3				23719.2	209	-4.5	5.1657			24	0	o		2							13.5			6.5	10.5		5
526	ABL069Cp	Q75DU2				60285.8	541	-24.5	4.4906			22	0	o		2							8.5	3		14.5	13
527	ABL068Cp	Q75DU1				119115	1041	-48	4.5169		S	16	0	o		4				5		4	1	11		2					2		3	103; 964; 1026
528	ABL067Cp	Q75DU0				23627.5	217	18	10.8239	Y	A	56	0	o	M	5			9			3	1	11		1							0
529	ABL066Cp	Q75DT9				64576.2	566	11	8.7633			49	2	o110-132i546-565o	M	1			2			16	1	3					1		2
530	ABL065Wp	EIF3A_ASHGO				105926	921	3.5	6.9548			38	0	o		2							4.5	3.5		17	11.3	10.8
531	ABL064Wp	Q75DT7				21917.1	196	2	7.577			20	0	o		2							15.5	3		5.5	11
532	ABL063Cp	Q75DT6	GHnc			42294.6	406	2	7.4065	Y	S	20	0	o	S	2	P or S	377 or 379	26														6	83; 194; 205; 223; 240; 298
533	ABL062Cp	Q75DT5				17747.8	160	17.5	10.7398	Y	S	18	0	o	S	5			9			2	4	7		4							1	80
534	ABL061C-Ap	A0ZVR3				6198.86	63	2	7.8613	Y	S	19	1	i40-62o	S	3	P	38 or 40	24		2												2	26; 30
535	ABL061Cp	Q75E84				44795.7	394	-10	5.1263			28	0	o		2							4.5	2.5	4.2	12	9.3		5
536	ABL060Cp	Q75E83				21782.6	202	25	11.7987			14	0	o	M	5								24.5	13.5
537	ABL059Wp	Q75E82				23013.4	204	4	8.4486			0	0	o		1							13			9	12		3
538	ABL058Cp	Q75DT4				177314	1548	-17.5	5.5556			0	0	o		2							4	4		16	11
539	ABL057Wp	Q75DT3				25540.2	234	-21.5	4.2473			16	0	o		1							9.5	4		10			2.5	6.5
540	ABL056Cp	Q75DT2				33791.1	296	-11.5	4.7293			0	0	o		1							13.5			12.5	13.5
541	ABL055Cp	Q75DT1				60734.9	536	6	7.3273			0	0	o		1							6.5			17.5	12.5
542	ABL054Cp	Q75DT0				40119.5	359	7.5	8.2664			31	0	o	M	3							9.5	12.5	11.5	5
543	ABL053Wp	Q75DS9				48596.2	438	6.5	8.77			25	0	o		2							16.5			6.5	12		3
544	ABL052Cp	FEN1_ASHGO				42508.2	378	13	9.3969			52	0	o	M	3								21	13	3
545	ABL051Wp	Q75DR8				44837.9	404	-6	6.1088			0	0	o		2							9.5			17	14.8	9.5
546	ABL050Wp	ATP25_ASHGO				66564.9	586	11	8.2401			28	0	o	M	2								25
547	ABL049Cp	Q75DR6				34992	308	2.5	7.1366		S	19	0	o		4							4	10.5	7.8	8.5	6.8						0
548	ABL048Wp	Q75DR5				37727.7	350	24.5	10.5653			23	0	o	M	2			6				2	13		1			3				0
549	ABL047Wp	Q75DR4				46287.7	430	-15.5	4.6645			25	0	o		1							8	6		13	11.5
550	ABL046Cp	Q75DR3				49252.5	426	8	7.866			19	0	o		3			4				9	3		8.5	10.3			6.5
551	ABL045Wp	SLD2_ASHGO				42509	379	18	10.1194			17	0	o		2								2.5		21.5	12.8	12.7
552	ABL044Cp	Q75DR1				58010.3	518	20.5	9.459			18	0	o	M	4							10	10		4			3
553	ABL043Wp	Q75DR0				66476.8	606	-2	6.3132			22	0	o	M	4							15	7.5	11.8		8.8
554	ABL042Wp	Q75DQ9				53975.2	477	-13	4.972			0	0	o		1										23.5	13.5
555	ABL041Wp	Q75DQ8		M41	m-AAA peptidase	91580.9	818	3	6.8958			16	0	o	M	2				3			7.5	9		6.5	7.5
556	ABL040Wp	Q75DQ7				62884.5	567	17.5	8.9927			0	12	i110-132o136-158i171-193o199-221i241-263o267-289i302-324o339-361i374-396o432-454i466-488o539-561i		2				2		22							2
557	ABL039Cp	Q75DQ6				27629.1	253	-2	5.6945			47	0	o		1				2		3	6	13					2
558	ABL038Wp	Q75DQ5				49551.3	443	14	8.6227			27	0	o	M	3			2					22		1
559	ABL037Cp	Q75DQ4				70307.9	656	51	10.9576			26	0	o		5								14		12
560	ABL036Cp	Q75DQ3		C44	glucosamine-fructose-6-phosphate aminotransferase	78831	706	-4	6.2159			18	0	o		1							5.5			2.5	4.5					18
561	ABL035Cp	Q75DQ2		M18	aminopeptidase I	52731.6	497	-4.5	5.9146			20	0	o		1							15	5		4	10.5
562	ABL034Wp	Q75DQ1				157856	1425	39	9.507			0	0	o		2							4			23
563	ABL033Cp	Q75DQ0				39733.5	373	8	8.3461			28	0	o	M	1							14	11
564	ABL032Cp	Q75DP9				29302.6	248	33	10.9792			0	0	o		5								3		23
565	ABL031Wp	Q75DP8				30653.6	277	7.5	8.3042			37	0	o		2							7.5	9		2.5	5.5		6
566	ABL030Wp	Q75DP7				67460.9	602	-19	4.8247			22	0	o		2							16			7						4
567	ABL029Wp	Q75DP6				62838.7	568	-8	5.509			15	0	o		1							16.5	2.5	10.5	4	13.3
568	ABL028Wp	Q75DP5				81109.1	722	6	7.8485			0	0	o		1							3	1		18			3
569	ABL027Wp	Q75DP4				71782.6	625	-30.5	4.4839			0	0	o		3					1		3			19			2
570	ABL026Wp	Q75DP3				54478.7	480	4	7.5471			0	0	o		1							5.5			21.5	14
571	ABL025Cp	Q75DP2				14880.2	137	22	11.8101			25	0	o		3								13	9	10.5	8.2	12.5
572	ABL024Wp	Q75DP1				81316.9	734	37.5	9.3085			32	0	o		2							6	8		10			3
573	ABL023Wp	Q75DP0				32337.7	307	17.5	9.9911		S	30	3	o15-32i116-138o210-232i		5			14			2		5					2		2		2	87; 120
574	ABL022Wp	Q75DN9				45859.7	401	19	10.0112			30	1	i94-116o		2							7	4		14
575	ABL021Cp	Q75DN8				25774.2	239	14.5	10.4257			17	2	i163-185o195-217i		3			3			4	5	13
576	ABL020Wp	Q75DN7				69541.2	610	6.5	7.3091			28	0	o	M	4						1	4.5	11.5		6	5.8	9.3
577	ABL019Wp	Q75DN6		S33	family S33 non-peptidase homologues	49801.8	431	23	9.7073			24	0	o	M	2							4.5	16.5		5.5		11.5
578	ABL018Cp	Q75DN5				77528.4	697	11.5	8.1405			20	0	o		3						7	19
579	ABL017Cp	Q75DN4				35375	327	17	10.0439			38	0	o	M	5							6	19
580	ABL016Cp	Q75DN3				151208	1328	6	6.88			0	0	o	M	5								6		17.5	10.5
581	ABL015Cp	Q75DN2				23312.4	204	2	7.6793			17	0	o		1								2		23
582	ABL014Cp	Q75DN1				22968.1	205	6	9.8943			0	0	o		1							3	1		21
583	ABL013Cp	Q75DN0				76072.3	655	15	8.6231			18	0	o		2										26
584	ABL012Cp	Q75DM9				115345	1021	-14.5	5.3758			24	0	o		3							2			23
585	ABL011Cp	Q75DM8				77389.7	700	9.5	8.2019			18	0	o		2							6.5			18.5	14
586	ABL010Wp	Q75DM7				16759.4	159	6	8.8237			17	0	o	M	2								17		7.5	6.5
587	ABL009Wp	Q75DM6				64586.3	569	1.5	6.6732	Y	A	39	1	i12-34o	S	1			6				6	9		2			2				0
588	ABL008Cp	Q75DM5				45873.3	404	1.5	6.7067			33	0	o	M	2							5	17		4
589	ABL007Wp	Q75DM4				27656.6	241	7	8.3519			17	0	o		3							3.5	4		18.5	11.5
590	ABL006Cp	Q75DM3				54028.8	482	-3.5	6.0705			51	0	o		4							9.5			6.5	9.5		6			4
591	ABL005Cp	Q75DM2				97949.9	849	2.5	6.7995			23	0	o		2										24	14.5
592	ABL004Wp	Q75DM1				35582.6	319	11.5	8.7091		S	35	1	i21-43o		2							7.5	7.5	8	3			4			3
593	ABL003Cp	Q75DM0				61780	561	13	9.2878			29	12	i48-70o80-102i133-155o170-192i197-219o239-261i282-304o324-346i372-394o404-426i439-461o476-498i		4						27
594	ABL002Cp	Q75DL9				67516.3	598	6	7.5823			22	0	o		2							11		7.3	13.5	12.8
595	ABL001Wp	Q75DL8				76238.4	685	2.5	6.86			25	0	o		2							17.5			9.5	18
596	ABR001Wp	Q75DL7				24017.1	215	-4.5	5.1802			42	0	o		2							13.5		8.8	10	13.8
597	ABR002Cp	Q75DL6				26413.8	234	-4	4.9876			15	0	o		2							4			21
598	ABR003Wp	Q75DL5				14439.9	130	10.5	10.7754			20	0	o		2							7.5	10		7.5	9
599	ABR004Cp	Q75DL4				49470.1	439	0	6.5041			17	5	i62-84o104-126i164-186o196-218i292-314o		3						24		1
600	ABR005Cp	Q75DL3				15773.4	146	15.5	11.6684			45	0	o	M	5							15	12
601	ABR006Wp	Q75DS5				11015.5	97	2	9.8557			0	1	i69-91o		1	S	73			4	7	2			11			2
602	ABR007Cp	CAPZA_ASHGO				29684.3	261	-12	4.4942			23	0	o		2							13.5			10.5	13.5
603	ABR008Cp	HSE1_ASHGO				49925.1	443	-7	5.3717			0	0	o		1							7			19	15
604	ABR009Wp	Q75DL2				48470.3	413	11	9.1838			33	6	o76-98i130-147o176-198i248-270o290-312i348-370o	M	4				2		20		3
605	ABR010Cp	Q75DL1				43365.1	391	3.5	7.1392			25	0	o	M	2								27
606	ABR011Wp	Q75DL0				18446.1	163	-2	5.645			34	0	o		4						3	5.5	14		2.5	4.5
607	ABR012Cp	MRT4_ASHGO				26878.9	236	6.5	9.4246			20	0	o		4							8	15		4
608	ABR013Wp	Q75DK8				160348	1424	-57	4.6001			0	0	o		1							3.5	2		18.5	12.5
609	ABR014Wp	STE20_ASHGO				105431	970	4.5	6.8925			28	0	o		2							7	3		16
610	ABR015Cp	Q75DK6				64083.7	572	-39	4.3418			16	0	o		3										24.5	14
611	ABR016Cp	Q75DK5				48139.3	435	6.5	8.5608			32	0	o		2							7	5.5	6.8	13.5	10.8
612	ABR017Cp	Q75DK4				26244	229	11	8.7978			0	0	o		3							6	11		4			6
613	ABR018Cp	Q75DK3				31652.3	282	-3	5.7032			0	0	o		1							3.5			20.5	12.5
614	ABR019Cp	Q75DK2				80949	730	16	8.8485			42	0	o		2							9	8		6			3
615	ABR020Wp	SEC14_ASHGO				34776.6	308	-0.5	6.3167			22	0	o		2							14.5			9.5	12.5
616	ABR021Wp	Q75DK0				124023	1081	9.5	7.4795			23	0	o		2								2		20.5	11.5					2
617	ABR022Cp	Q75DS7				111563	999	-10	5.6784			27	0	o		1							9	6		9	11
618	ABR023Cp	Q75DJ9				29556.3	276	-2	6.0918			18	0	o		2							3			24
619	ABR024Cp	Q75DJ8				31876.9	280	16	10.1865			0	0	o		1							4			22
620	ABR025Cp	Q75DJ7				29576.8	304	0	6.5069	Y	S	21	0	o	S	2	P	283 or 282	17			2		3							4		4	171; 178; 185; 195
621	ABR026Cp	Q75DJ6				16200	159	-5.5	4.4584	Y	S	21	0	o	S	1			27														0
622	ABR027Cp	Q75DJ5				112457	1131	109	10.8369	Y	S	22	0	o	S	1	P	1108 or 1109	18			3		4									0
623	ABR028Cp	Q75DJ4				70166.6	763	-20.5	4.4393	Y	S	21	0	o	S	1	P	742 or 743	26														0
624	ABR029Wp	RPA2_ASHGO				134285	1196	11	7.2045			15	0	o	M	4							11	3		10.5	11.3			7.3
625	ABR030Wp	Q75DS0				41054.8	369	-2	6.1058			23	0	o		2							19		10.8	5.5	12.8
626	ABR031Cp	THG1_ASHGO				27937.8	237	3.5	7.5315			0	0	o		1							6			21
627	ABR032Wp	Q75DJ2				32006.6	274	25.5	10.6354		A	43	4	i27-49o134-156i177-196o200-222i	S	4				5		15		4		1
628	ABR033Cp	RS25_ASHGO				12005.1	108	17	11.0108			21	0	o		3								12		14
629	ABR034Wp	Q75DJ0				65150.6	613	-0.5	6.4268			21	0	o		2							10			14	13
630	ABR035Cp	Q75DI9				111201	980	-41.5	4.6728			19	0	o		2							5.5			21.5	14
631	ABR036Wp	Q75DI8				40346	360	-4	5.3249			23	0	o		3							9			16
632	ABR037Wp	Q75DI7				21063.5	187	0.5	6.6603			22	0	o		2							5	8.5	7.3	7.5	6.8		5
633	ABR038Cp	Q75DI6				61651.9	615	16.5	10.4878			16	0	o		4							5.5	12.5	9.7	7	7.3
634	ABR039Wp	Q75DS6				34530.7	311	-5	5.6561			0	0	o		3							5.5	5		11.5	9		3
635	ABR040Wp	Q75DI5				46191.2	412	0	6.5268			35	0	o	M	2							2.5	23			2.5
636	ABR041Cp	Q75DI4				13254.4	117	7.5	10.2812			0	0	i		1							12			11	12.5		3
637	ABR042Wp	Q75DI3				46480.1	424	-6	5.3173			20	0	o		3			2				7.5	15			4.5
638	ABR043Wp	Q75DI2				74364	686	7	7.7995		A	26	15	o13-35i58-80o90-108i135-157o162-184i191-213o255-277i290-312o353-375i402-424o428-450i455-477o497-519i598-617o632-654i	S	3				4		18									3
639	ABR044Cp	Q75DI1				51616.9	452	2.5	7.0026			0	7	o145-167i179-201o221-243i256-275o285-307i328-350o370-387i		1				4	2	15		4
640	ABR045Wp	Q75DI0				26586	239	-10	4.6345			17	0	o	M	2								27
641	ABR046Cp	Q75DH9				12123.1	108	7	10.7811			34	0	o		4								23		3
642	ABR047Wp	Q75DH8				57708	498	8	7.4449			20	1	i58-80o		5							3			18			3			2
643	ABR048Wp	Q75DH7				40737.8	357	2	6.863			27	0	o		1							3	3		20	12.5
644	ABR049Cp	Q75DH6				25790.5	223	-4	5.0949			14	0	o		2							5	5		15
645	ABR050Wp	TIF31_ASHGO				137803	1228	-7.5	6.1517			46	0	o		4						3	7.5	3		10.5	10.5
646	ABR051Cp	Q75DH5				52688.2	483	5.5	8.1755			49	8	i57-79o189-210i222-241o261-283i296-315o319-341i362-384o417-439i		3				5		20
647	ABR052Wp	Q75DH4				56577.8	509	-3	6.1418			0	0	o		1							4.5			21.5	13.5
648	ABR053Cp	Q75DH3				58758	515	10.5	8.376	Y	S	39	1*	i13-35o	S	1			5	3	3	6	2	6									0
649	ABR054Cp	Q75DH2				34988.4	314	16	9.7526			0	0	o	M	4										23.5	14.5
650	ABR055Cp	Q75DH1				71721.3	678	26	9.7234			0	0	o		1			3				5.5			16.5	13.5
651	ABR056Cp	Q75DH0				54970.9	489	14.5	8.5452			30	0	o		5			3					20.5	11.5
652	ABR057Wp	Q75DG9				58617.1	520	-14	4.9467			26	0	o		2							8.5	2		8.5	9		3			3
653	ABR058Cp	Q75DG8				38839.5	351	-0.5	6.3835			23	0	o		3							12			10			3
654	ABR059Wp	Q75DG7				18514.9	165	-8	4.417			27	0	o		3							6	9		12
655	ABR060Wp	DCW1_ASHGO	GH76			50371.3	451	-14	4.6201	Y	S	20	1	o428-450i	S	1			24			3											6	84; 109; 203; 242; 267; 291
656	ABR061Cp	Q75DG5				61178.3	532	-16	5.0233			21	0	o	M	4							6	5		11			3
657	ABR062Wp	Q75DG4				13178.7	112	-3.5	5.0057			0	0	o		2							4			21
658	ABR063Cp	Q75DG3				52902.1	493	-4	5.7136		S	24	0	o	M	2							3	24									0
659	ABR064Wp	Q75DG2				124966	1110	-22	5.3136	Y	S	18	0	o	S	2	P	1086	3	7	5			2		4	4				3		2	1074; 1083
660	ABR065Wp	Q75DG1				37892.8	344	13.5	9.9235			24	0	o	M	4								25.5	14
661	ABR066Wp	Q75DG0				27724.8	249	-8.5	4.6363			25	0	o		2							12	3		4						6
662	ABR067Cp	Q75DF9				39346.5	353	20.5	9.8417			24	0	o		3							15.5	5		3.5	10
663	ABR068Cp	Q75DF8				39361.3	360	-7.5	5.2483			48	0	o		3							21.5	2.5	12.5
664	ABR069Wp	Q75DF7				57548.9	522	4	7.2664			52	0	o	M	4						3	6	14		2
665	ABR070Cp	Q75DF6				43746.5	396	-1	6.2723			0	0	o	M	5							3	15								7
666	ABR071Wp	Q75DF5				12628.3	112	-3	4.8556			26	0	o		3							8			16	13
667	ABR072Wp	Q75DF4				39815.3	347	-19	4.5074			23	0	o	M	4							4	16		4			2
668	ABR073Cp	Q75DF3				117963	1026	-16	5.3133			23	0	o		1								4		20.5	11.5
669	ABR074Cp	Q75DF2				63108.8	563	-9.5	5.3702			25	0	o		4							11			13.5	13.3	8.2
670	ABR075Cp	Q75DF1				18731.1	167	-13	4.229			18	0	o		2							18			4	12					3
671	ABR076Cp	Q75DF0				28355.5	271	12.5	9.1646		S	16	0	o	M	5			9				4	9		1			2				0
672	ABR077Cp	Q75DE9				77471.2	705	-7.5	5.7924			0	0	o		3								3		22	13
673	ABR078Cp	Q75DS2				9676.7	84	-4	4.6363			16	0	o		1							8.5	5		9.5	9.5		3
674	ABR079Cp	ASK1_ASHGO				19596	181	-1	5.8024			0	0	o		1							5.5			21.5	14
675	ABR080Wp	Q75DE7				38560.9	340	9.5	8.15	Y	S	37	5	o10-32i144-166o176-198i233-255o265-287i	S	1				2		24											1	300
676	ABR081Cp	Q75DE6				92320.6	841	1	6.6148			16	0	o		2							5			19.5	13.3	11.7
677	ABR082Wp	Q75DE5				78212	683	16.5	8.8486			0	0	o		1							4.5	5		17.5	11.5
678	ABR083Cp	CENPA_ASHGO				23919.3	204	14	11.507			0	0	o		2							5			22
679	ABR084Wp	Q75DE3				52488.1	464	-22.5	4.4799			19	0	o		4							10	4.5	7.8	8.5	9.8
680	ABR085Cp	Q75DE2				47923.1	432	19	9.7676	Y	A	37	10	i20-42o47-69i82-104o119-141i148-170o197-219i232-254o264-286i326-348o358-380i	S	5			1	8		15		1									1	400
681	ABR086Wp	Q75DE1		S26	mitochondrial inner membrane peptidase 2	18904.9	168	12	10.234	Y	S	25	0	o	S	2							2	20		4							1	120
682	ABR087Cp	Q75DE0				51629.6	468	9	7.5572			28	0	o		3							7	6		14	12.5
683	ABR088Cp	Q75DD9				60086.6	532	20	9.3737			29	0	o	M	3							6	11		8
684	ABR089Cp	Q75DD8				61602.4	571	4	6.9055			22	0	o		2										26	14.5
685	ABR090Wp	Q75DD7				8921.4	84	3	10.3088		A	52	1	i32-51o	M	5								22		1			2
686	ABR091Cp	CCS1_ASHGO				24068.2	238	-2.5	5.2611			24	0	o		1			4			2	10.5	5		3.5	7.5
687	ABR092Cp	Q75DD5				111427	1001	1	6.579			20	2	o944-966i973-995o		1						15				7					4
688	ABR093Cp	Q75DD4				24632	214	-0.5	6.3214			21	0	o	M	5							3	2		21
689	ABR094Wp	Q75DD3				40775.2	359	-3	6.1033			44	0	o	M	2							5	18		4
690	ABR095Cp	Q75DD2				21299.8	188	5.5	9.7714	Y	S	26	3	i7-29o44-66i102-121o	S	1			2	5		18											0
691	ABR096Cp	NDK_ASHGO				17108.7	151	1.5	7.6037			32	0	o		1							8			3.5	6.3			5.8		13
692	ABR097Cp	Q75DD0				54289.8	469	-35.5	4.3898			19	0	o		2							4			21
693	ABR098Cp	Q75DC9				22669	206	-7	5.0992		A	0	0	o		2							9.5	3.5		12	11.3	8.3
694	ABR099Cp	Q75DC8		S59	family S59 non-peptidase homologues	113284	1119	21	10.05			27	0	o	M	4			5				5.5	5		11.5	10
695	ABR099W-Ap	Q75DC7				8057.19	73	-3.5	4.6781			26	0	o		2							4.5			12.5	9					7
696	ABR100Wp	CSM3_ASHGO				26259.4	240	-10.5	4.6155			24	0	o		1							6.5	2		13.5	10.5		3
697	ABR101Cp	ERB1_ASHGO				93518.6	827	-30.5	4.8001			0	0	o		2								3.5	3.8	20.5	12.3
698	ABR102Wp	Q75DC4				99908.9	891	20.5	8.1037			20	0	o		2							11	2.5	7.3	10.5	11.3
699	ABR103Cp	Q75DC3				12059	107	7	8.3764			21	0	o		3							6	10		11	9.5
700	ABR104Wp	ASR1_ASHGO				37535.5	328	-1	6.4226			19	0	o		2							7.5			15.5	14
701	ABR105Cp	Q75DC1				35011.3	310	-4	5.1985			0	0	o		2							10			14	13
702	ABR106Cp	Q75DC0				31643.5	292	-18	4.2697			18	0	o	M	4							4	16		5
703	ABR107Wp	Q75DB9				93051.1	839	7	7.6791	Y	S	25	1	i7-29o	S	1			6	6	3	3	2			4			2				5	159; 212; 247; 338; 696
704	ABR108Cp	ATR_ASHGO				266384	2324	38.5	8.2182			23	0	o		1				4		13	1	1		6
705	ABR109Cp	Q75DB7				14133.8	119	0.5	6.6298			0	0	o	M	5							5.5	6		13.5	10
706	ABR110Wp	Q75DB6				87985	787	10.5	7.6377			18	0	o		2							11.5	9.5	11				3
707	ABR111Cp	Q75DB5				90601.8	789	-23.5	4.8376			16	0	o		1					2		7			16	12.5
708	ABR112Cp	Q75DB4				245402	2142	-10.5	6.1433			0	0	o		1				3			8.5	2		8.5	10		3
709	ABR113Cp	Q75DB3				60766.4	543	10.5	8.9493			0	10	i84-101o143-165i178-200o215-237i244-266o350-372i379-401o407-429i442-464o474-496i		2						26
710	ABR114Cp	Q75DB0				139701	1279	-9	6.0466			26	0	o		2							14	4		5.5	12.3			9.2
711	ABR115Cp	Q75DA9				21149.3	191	10.5	10.6049			36	0	o		5							3.5	9		12.5	8.5
712	ABR116Cp	Q75DA8				48188	445	-6.5	5.3252			17	0	o		5							21.5	5			11.5
713	ABR117Cp	Q75DA7				37958.2	329	6.5	8.7959			43	0	o		4				2	2		3.5	2		12.5	8.5		3
714	ABR118Cp	Q75DA6				59903.8	540	18.5	9.5119			24	0	o		3							9		6.2	16	13.2	9.7
715	ABR119Cp	Q75DA5				47056.4	426	-1.5	6.3183			17	0	o		1							13.5	3		7.5	12
716	ABR120Cp	NOG2_ASHGO				56992.9	502	26	10.1009			0	0	o		1							6.5	2		16.5	12
717	ABR121Cp	ESF2_ASHGO				35748.8	314	3	7.2998			0	0	o		1							5			21	14
718	ABR122Cp	Q75DA2				32231.3	297	-3	5.7205			28	0	o		3							22.5	2			12
719	ABR123Wp	Q75DA1				30574.7	275	4.5	7.918			50	0	o		2							11	3.5	8	9.5	11.8
720	ABR124Cp	Q75DA0				66886.8	595	21.5	9.4548			0	11	o102-124i144-166o200-222i229-251o271-293i306-328o363-385i398-420o430-452i477-499o514-536i		2						26
721	ABR125Cp	Q75D99				167484	1488	6	6.9322			30	10	o556-575i596-618o633-655i662-681o772-789i1193-1215o1272-1294i1301-1323o1333-1355i1453-1475o		2						25
722	ABR126Wp	Q75D98				170741	1511	20	8.0892			38	12	o519-541i553-575o598-620i627-649o659-681i770-789o1188-1210i1223-1242o1275-1297i1310-1332o1342-1364i1463-1485o		2				6		18									2
723	ABR127Cp	Q75D97				38948.5	350	6	8.4138			27	0	o		2			3				5	10.5	8.3	6.5	6.3
724	ABR128Wp	Q75D96				41983.8	381	-19	4.4665			0	0	o		2							7.5			18.5	13.5
725	ABR129Cp	Q75D95				46544.6	423	-3.5	6.2827	Y		28	6	i7-29o34-56i77-99o114-133i218-240o253-270i	S	1				2		16		8
726	ABR130Wp	COX23_ASHGO				12793	111	-1	5.1343			21	0	o		2							8.5	3		13.5	12.5
727	ABR131Wp	Q75D93				66414.9	594	-4.5	5.6828		S	29	0	o	M	4							9	4.5	7.3	11.5	10.8						3	14; 133; 230
728	ABR132Cp	Q75D92				29801.9	268	-18	4.2333			0	0	o		2										23.5	13
729	ABR133Wp	Q75D91				10707.6	96	22	12.9876		S	23	0	o	M	2								23.5	13								0
730	ABR134Cp	NM111_ASHGO		S1	Nma111 peptidase; subfamily S1B non-peptidase homologues	108313	977	-20	5.0326			22	0	o		4					2	2	5.5	10		5.5	7
731	ABR135Cp	Q75D89				46939.5	414	6	8.3456			19	1	o288-310i		2							3.5			20.5	12.5
732	ABR136Wp	SET1_ASHGO				111599	975	30	9.2177			0	0	o		3							5			22
733	ABR137Wp	Q75D87				107985	955	15.5	7.9563			14	0	o	M	2			2			2	5	11		5
734	ABR138Cp	Q75D86				60228.7	554	-33	4.2948			14	0	o		5			2				14			8.5	12.3	5.7					0
735	ABR139Wp	Q75D85				151153	1326	-43.5	4.9004			0	0	o		3										25.5	14
736	ABR140Cp	Q75D84				49717.8	463	1	6.7834			35	0	o	M	3								25.5	14
737	ABR141Wp	Q75D83				41041.4	363	-29.5	4.311			14	0	o		1							7			19	14
738	ABR142Wp	Q75D82				222519	1958	-18.5	5.8732			25	0	o		4							9.5			8				6		7
739	ABR143Cp	EFG1P_ASHGO				25087.5	221	5.5	9.4423			29	0	o	M	4								9		16
740	ABR144Cp	Q75D80				26153.6	231	12	9.9136		A	31	0	o	M	3							3	19		3
741	ABR145Cp	Q75D79				62186.7	557	-7.5	5.6094			40	0	o		4							8.5			5.5	7.5					13
742	ABR146Wp	Q75D78		M16	ubiquinol-cytochrome c reductase core protein domain 2; subfamily M16B non-peptidase homologues	47583.6	445	-1	6.3636			17	0	o	M	4								25	14
743	ABR147Cp	PP4R2_ASHGO				38798	356	-49.5	3.9164			22	0	o		1							15			9	14
744	ABR148Wp	Q75D76				31946.6	289	15	10.8367			17	0	o	M	4								23					2
745	ABR148C-Ap	Q75D75				15616.9	144	7	9.4624	Y	A	31	3	o10-29i91-113o118-140i	S	2			14	4		5		4									0
746	ABR149Wp	Q75D74				134225	1226	-49	4.5922			20	0	o		3			4				4.5	5.5	5.7	12	9.3
747	ABR150Cp	Q75D73				22775.6	199	1	6.9166			22	0	o		4							5	12		8
748	ABR151Wp	Q75D72				32521.9	292	7	7.9692			22	0	o	M	4			3				3.5	17.5	11
749	ABR152Cp	Q75D71				71956.4	629	10	8.1333			41	0	o		4							6.5	7.5	7.5	11
750	ABR153Cp	Q75D70				14387.5	124	4.5	8.2561			20	0	o		1							9.5	5		11.5	12
751	ABR154Cp	Q75D69				80758	719	39.5	9.6509	Y	S	18	7	i159-181o236-258i279-301o316-338i351-373o383-405i458-477o	S	2			2	3		20											1	125
752	ABR155Cp	SEC17_ASHGO				32884.8	291	-12.5	4.5874			31	0	o		1							12.5			7.5	10.5		4
753	ABR156Wp	Q75D67				89639.2	796	17	9.0133			0	14	i97-119o168-185i206-228o266-288i301-323o338-360i466-488o492-514i521-543o577-599i612-634o644-666i687-721o736-758i		2						26
754	ABR157Wp	CARB_ASHGO				121608	1113	-29	4.7874			28	0	o		2							19		10.3		11.3					4
755	ABR158W-Ap	D8FGA7				8212.21	70	3.5	9.5825			0	0	o		1							6.5	3		10.5	9		5
756	ABR158Wp	Q75D65				46157.3	415	8	9.0086			16	0	o		3							5			13	11		7
757	ABR159Cp	Q75D64				43504.2	382	10.5	8.1569	Y	S	20	0	o	S	2							8.5	9		3.5	6.5		4				4	42; 90; 107; 262
758	ABR160Cp	Q75D63				70979.1	650	4.5	7.0286		A	47	10	o25-47i68-90o100-122i142-164o390-412i419-441o471-493i554-576o596-615i627-646o	S	4				5		22
759	ABR161Cp	Q75D62				43965.7	406	-0.5	6.4485			19	0	o	M	2								27
760	ABR162Wp	Q75D61				30841.7	271	14.5	10.0238		A	43	7	o28-50i63-85o100-118i123-145o150-172i193-215o230-252i		4				4		17		3							2
761	ABR163Wp	Q75D60		M48	subfamily M48A unassigned peptidases	51798.2	453	8.5	9.2977			15	4	i114-136o170-189i196-218o308-330i		1				7	3	12		3
762	ABR164Wp	Q75D59				57283.7	501	-4	5.9626			0	0	o		1							8			17
763	ABR165Wp	MED17_ASHGO				72163.9	639	-11	5.3808			0	0	o		2				2			6	2		12	11		3
764	ABR166Cp	Q75D57				20001	177	-9	4.5277	Y		31	4	o15-37i58-77o87-104i109-131o	S	1			1	10		12		2
765	ABR167Cp	Q75D56				89467.6	776	2.5	6.6554			16	0	o		2							6.5	5		13.5	10.5
766	ABR168Wp	Q75D55				29586.9	283	-1	6.1354	Y	S	20	0	o	S	3							20	7									0
767	ABR169Wp	Q75D54				54043.5	505	-9.5	4.9959		S	43	0	o	M	1								26									0
768	ABR170Wp	CAF17_ASHGO				51709.9	462	13.5	9.1765			19	0	o	M	2							4.5	16		4.5	5
769	ABR171Wp	Q75D52				25186.8	225	5.5	9.7176			0	0	o		1							10.5			16.5	16
770	ABR172Wp	Q75D51				95199.4	844	-6.5	6.0835			48	0	o		2							8			17	13.5
771	ABR173Cp	Q75D50				47177.7	436	10.5	9.2296	Y	S	32	9	i17-39o49-71i80-102o142-164i177-199o240-262i275-297o323-345i400-422o	S	3				5		17		4									2	208; 346
772	ABR174Wp	Q75D49				96225.7	864	3	6.7147			0	0	o		1						7	2			17
773	ABR175Wp	Q75D48				56859.4	517	2.5	6.8916			0	0	o		1							11.5			12.5	13.5
774	ABR176Cp	Q75D47				80434.5	701	20.5	8.7755			0	0	o		3							4	5.5	5.3	16.5	10.8
775	ABR177Cp	BUR1_ASHGO				84822.8	753	28	9.5242			0	0	o		2							5.5	2		17.5	12
776	ABR178Cp	Q75D45				63423.8	561	14	8.8386			0	0	o		1							3			22	14.5
777	ABR179Cp	Q75D44				44592.7	401	-10.5	4.9936			24	0	o		2							4.5	3.5	4.5	18
778	ABR180Wp	Q75D43				297989	2596	13	6.887	Y	A	28	1	i7-29o	S	1				5	3	9		4		2					2		6	682; 965; 1120; 1342; 2209; 2501
779	ABR181Wp	Q75D42				130531	1170	-6.5	6.1643			25	0	o		1						3	11.5	2		7.5	10
780	ABR182Wp	Q75D41				22556.9	209	2.5	7.7302			34	0	o		2			3				18.5	3			10.5
781	ABR183Wp	RHO1_ASHGO				23045.5	207	1.5	7.6801			38	0	o		4							10.5	10.5	11	5
782	ABR184Cp	RT02_ASHGO				13017.2	114	16	11.7484			31	0	o	M	4							4	21
783	ABR186Wp	Q75D37				33465.5	308	3.5	7.0916			57	0	o	M	3								25.5	13.5
784	ABR187Cp	Q75D36				51958.7	453	8	7.7261		A	61	1	i42-64o	M	3								25
785	ABR188Wp	Q75D35				50989.7	466	17	9.6173			27	0	o	M	4								22		3
786	ABR189Wp	ATG21_ASHGO				45999.6	409	10	8.0719			24	0	o	M	5							4.5	8		11.5	9.5
787	ABR190Cp	AIM43_ASHGO				18373.1	159	3	9.3775			17	0	o	M	2								22		3.5	3
788	ABR191Cp	Q75D32				12232.1	112	6.5	10.2513		A	43	2	o22-44i56-78o		5						4	3.5	12		5.5	5
789	ABR192Wp	Q75D31				50376.5	461	15	9.3186			35	0	o	M	2								25
790	ABR192C-Ap	ERI1_ASHGO				8162.68	71	1.5	7.9166	Y	S	21	2	i5-27o37-59i	S	1			3	5		15									2		0
791	ABR193Wp	PNG1_ASHGO				40859.3	350	-1	6.273			31	0	o		1							8.5	6.5	8.2	9	9.8
792	ABR194Cp	Q75D28				50507.3	450	3	6.8864			19	0	o		5							12	3		7			5
793	ABR195Cp	Q75D27				92093.8	808	-10.5	5.5889			0	0	o		1										23.5	13.5
794	ABR196Cp	SEC62_ASHGO				28406.1	244	16	9.7226			21	2	o130-152i159-181o		3				3		15		4		3
795	ABR197Wp	Q75D25				51395.4	468	-8.5	5.4497			23	0	o		2							4.5			22.5	14
796	ABR198Cp	Q75D24				38615.8	348	3	6.9518			41	0	o	M	5							10.5	5		6	9.3		4.5	8.2
797	ABR199Cp	COX20_ASHGO				21785.8	194	9.5	10.7994			33	2	i96-115o120-137i		3						8	2	12		3
798	ABR200Wp	Q75D22				60458.7	537	16.5	8.8804			0	0	o		1							11			7	10		7
799	ABR201Wp	CG121_ASHGO				20069	178	-2.5	5.3532			26	0	o		2							6.5	7		13.5	11.5
800	ABR202Cp	TFB3_ASHGO				37756.7	318	-5	5.2985			0	0	o		1										23.5	15
801	ABR203Wp	PFA5_ASHGO				41609.7	359	14.5	8.6443	Y	A	30	4	i12-34o49-71i168-190o205-227i	S	1				5		18		2									2	6; 233
802	ABR204Cp	Q75D18				89373.4	771	1.5	6.606			23	0	o		1							7.5			17.5	14
803	ABR205Cp	Q75D17				29106.9	267	-1.5	6.0448			0	0	o		1							4	10		12	9
804	ABR206Wp	Q75D16				71241.3	614	-2	6.2583			41	0	o		3							7	6		11			3
805	ABR207Wp	Q75D15				277983	2402	45	8.7871			0	0	o		4							3			20.5		12
806	ABR208Wp	Q75D14				50119.4	451	-4.5	5.9168			0	0	o		2							4	2		19	12.5
807	ABR209Wp	Q75D13				55897.2	501	-8	5.479			18	0	o		1							10.5			3.5	7.5		3			9
808	ABR210Wp	Q75D12				22481.8	208	-6	4.7843	Y	S	21	0	o	S	2							16	2								7	0
809	ABR211Cp	Q75D11				43353.3	389	-11.5	4.8131			18	0	o		1							5			21.5	13.8
810	ABR212Cp	Q75D10				85536	768	-11	5.4071			15	0	o		3			3				10.5	8.5	10	2
811	ABR213Wp	Q75D09				12970.9	112	-5	4.6345			0	0	o		2							4			22	14
812	ABR214Cp	Q75D08				153810	1348	13.5	7.6395			36	0	o	M	2							3.5	11		10.5	7.5
813	ABR215Cp	Q75D07				20082.1	179	8	10.3698			17	2	i56-78o105-127i	M	5			4				3	17		2
814	ABR216Wp	Q75D06				12413.1	105	1.5	7.0289			26	0	o		2							4.5	8		12.5	9
815	ABR217Cp	Q75D05		T1	subfamily T1A non-peptidase homologues	22787.9	205	-4	4.8932			23	0	o		1							12	3		6	10					5
816	ABR218Cp	YEL1_ASHGO				80867.2	707	-0.5	6.4664			39	0	o	M	2						1	1	10		13
817	ABR219Wp	Q75D03				31565.3	272	22	10.1729			52	3	o32-54i63-82o198-220i		5						3	2.5	13		3.5	3.5		4
818	ABR220Wp	Q75D02				22751.6	204	-5	4.8168			21	0	o		4							13			8	12.5		3
819	ABR221Cp	Q75D01				14687	136	8	10.1878		S	40	2	i20-38o103-125i	M	5			8				5	13
820	ABR222Wp	ACT_ASHGO				41732.6	376	-6	5.431			17	0	o		1																27
821	ABR223Cp	Q75CZ9				69021.7	624	6	7.8958	Y	A	23	12	i12-34o49-71i78-100o104-126i139-161o176-198i252-274o289-307i314-336o361-383i396-415o425-447i	S	1				3		22											0
822	ABR224Wp	Q75CZ8				23342.5	205	10	10.1969		A	35	0	o	S	3			13		3			7					2
823	ABR225Cp	Q75CZ7				109021	943	40.5	9.484			21	0	o	M	2								22		3
824	ABR226Wp	FYV7_ASHGO				17085.6	140	21	10.9885			0	0	o		2								4		21.5	11.5
825	ABR227Cp	EFGM_ASHGO				83928.4	757	0.5	6.5656			36	0	o	M	2							12.5	8		4.5	9
826	ABR228Cp	Q75CZ4				68623	612	-19	4.949	Y	S	26	1	o565-587i	S	1			24	1													9	31; 91; 120; 201; 213; 251; 299; 366; 448
827	ABR229Cp	Q75CZ3				37893.3	353	2	6.7841			17	0	o		4				2		3	14	7
828	ABR230Cp	MED14_ASHGO				110811	967	28	9.065			0	0	o		1							4	9		12
829	ABR231Wp	Q75CZ1				96832.5	881	-22.5	4.9021			0	1	o769-791i		1						2	9.5	5		8.5	9.5
830	ABR232Cp	RFU1_ASHGO				21864.7	193	-3	5.3808			43	0	o		3							4	21
831	ABR233Wp	Q75CY9		C85	OTU1 peptidase (Saccharomyces cerevisiae-type)	34376.7	313	-11	4.6867			22	0	o		2							15.5		8.7	4	10.8					6
832	ABR234Cp	Q75CY8				19585.3	175	9.5	9.7697			0	0	o		3							4	4		19
833	ABR235Wp	Q75CY7				27621.7	240	24.5	10.6819			22	0	o		3							10			16
834	ABR236Wp	Q75CY6				29116.7	253	-9.5	4.7101			29	0	o		2						2	12			9						3
835	ABR237Cp	Q75CY5				24273.6	209	6	9.8399			22	1	o186-208i	M	2							11	8		6	9.5
836	ABR238Wp	Q75CY4				64868.7	583	17	8.9147			17	1	i78-100o	M	2						4	2	14		5
837	ABR239Cp	BOS1_ASHGO				23907.3	220	8.5	10.3257			38	1	i199-218o		2			2				9	12					2
838	ABR240Wp	Q75CY2				24605.3	227	6.5	10.6094			39	0	o		5							4.5	17		5.5	5.5
839	ABR241Cp	Q75CY1				82361.6	729	-16	5.0604			20	0	o		2							9			14	12.5					2
840	ABR242Wp	Q75CY0				13815.6	128	-2	5.0751			21	0	o	S	5			19					7
841	ABR243Wp	Q75CX9				50377.5	451	-1.5	6.3012		S	52	1	o420-439i	S	5			2	2			12.5	5		3.5	8.5						0
842	ABR244Cp	Q75CX8				58189.7	504	18	9.127			0	0	o		1							7	2		15	13
843	ABR245Cp	Q75CX7	GT71			73788.9	641	-3.5	6.1388		A	51	1	i35-57o	M	5				4	7	7		7									2	298; 631
844	ABR246Wp	Q75CX6				26750.8	251	4.5	9.5488			18	0	o		3			5				8	12
845	ABR247Wp	Q75DB2				26664.6	250	-1	6.151			17	0	o		3			3				11	13
846	ABR248Wp	Q75DB1				27979.2	261	-1	6.1472			27	0	o	M	4							9	18
847	ABR249Wp	Q75CX5				26725.7	250	1.5	7.5965			16	0	o		5							9	17
848	ABR250Wp	D8FGA8				20961	192	9	8.7684	Y	S	27	1	i7-29o	S	1			5	7		12		1									0
849	ABR251Cp	D8FGA9				35890.5	314	0	6.4891		A	46	7	i31-53o73-92i99-118o141-163i213-235o250-272i285-307o		4						24							2
850	ACL205Cp	Q75CX1				100971	878	9.5	7.842			0	16	o166-183i190-212o239-258i270-292o331-353i366-388o403-425i473-495o552-571i578-600o615-637i658-680o725-747i759-776o781-798i810-832o		2				2		24
851	ACL204Wp	Q75CX0				28274.9	239	29.5	10.3112			38	0	o	M	2	P	221	3			6	2	14
852	ACL203Cp	Q75CW9				62008.2	537	4	7.399			0	8	i168-190o203-225i238-260o347-369i382-401o411-433i445-464o477-499i		1				4		19		3
853	ACL202Wp	Q75CW8	GH76			50504	450	0	6.5016	Y	S	15	0	o	S	3			24					1									7	20; 27; 197; 234; 259; 357; 405
854	ACL201Wp	Q75CW7	GH76			49764.2	448	-8.5	4.9337	Y	S	16	1	o426-445i	S	2			14	2		9											7	21; 77; 198; 260; 263; 277; 358
855	ACL200Wp	Q75CW6	GH76			51512.4	463	-6.5	5.1448	Y	S	31	1	o441-460i	S	2			17			8											6	92; 213; 275; 278; 292; 373
856	ACL199Cp	QCR2_ASHGO		M16	subfamily M16B non-peptidase homologues	39228.5	366	10.5	9.3685			26	0	o	M	2							4	23
857	ACL198Wp	Q75CW4				43732.4	394	5.5	8.5526		S	29	0	o	M	2								27									2	289; 347
858	ACL197Wp	Q75CW3				25660.2	226	-2.5	5.6261			26	0	o		4							4.5	8		6.5	6		5
859	ACL196Wp	Q75CW2				36588.4	334	-8.5	4.7886			28	0	o		2							15	10.5	13.3		8.8
860	ACL195Cp	Q75CW1				12340.2	109	9.5	9.1331			0	0	o		1										25	14.5
861	ACL194Cp	Q75CW0				24511.9	221	23	11.3501			21	0	o		1							3.5	6		16.5	10.5
862	ACL193Cp	Q75CV9				59096.4	539	13.5	9.0943			43	2	o456-478i512-534o		1						12	5.5			6.5	6.5
863	ACL192Cp	Q75CV8				94234.1	817	7	7.0304			0	0	o		2							3.5			20.5	12.5
864	ACL191Cp	Q75CV7				42313.7	365	-4.5	5.7929			26	0	o		3							5			4						17
865	ACL190Wp	Q75CV6				31405.8	291	2	7.099		S	25	0	o	M	5			6				4	17									1	194
866	ACL189Cp	Q75CV5				22842.5	199	2	7.1806			0	2	i62-84o160-182i		4				2		23
867	ACL188Wp	Q75CV4				9745.13	86	-1	5.1249			19	0	o		1							11.5	5		6.5	9.5		4
868	ACL187Wp	Q75CV3				94772.5	861	-39.5	4.3264			24	0	o		2			5				11		7	9.5	11.8
869	ACL186Wp	Q75CV2				26937.4	234	6.5	8.5867			0	3	o27-49i133-155o160-182i		4				3		22
870	ACL185Cp	Q75CV1				64239.7	566	8.5	7.9042			0	0	o		1							8.5			17.5	14.5
871	ACL184Cp	Q75CV0				14392.7	127	16	10.8737			33	0	o	M	4							2.5			22.5	13
872	ACL183Wp	TIM21_ASHGO				25929.4	234	14	10.4295			19	1	i70-92o	M	2			6			2	4	12					1
873	ACL182Cp	Q75CX3	GH72,CBM43			60216.4	536	0.5	6.6506	Y	S	21	0	o	S	3	P	511 or 509	10	5	2		3	5									1	23
874	ACL181Cp	Q75CX2	GT48			219392	1926	25	7.9013			0	14	o466-488i501-523o543-565i577-599o634-656i687-709o1371-1393i1406-1428o1453-1475i1487-1509o1573-1595i1629-1651o1661-1683i1819-1841o		1						27
875	ACL180Cp	Q75CU9		S33	family S33 non-peptidase homologues	35122.3	321	15	10.4322			21	0	o	M	2			4				3	20
876	ACL179Cp	Q75CU8				68343	600	-7	5.8386			0	0	o		2							5	3		17	12
877	ACL178Cp	Q75CU7				33370.8	309	-15.5	4.3636			36	0	o		2							22.5				13.5
878	ACL177Wp	Q75CU6				16715	149	-1.5	5.9935			0	0	o		1							13.5	4		6.5	11.5
879	ACL176Wp	Q75CU5				31629.6	290	4.5	8.8217			21	0	o	M	2								19.5	11.8	3.5	3.8						2	251; 268
880	ACL175Wp	Q75CU4				32646.3	294	14	9.5498	Y	A	41	5	o15-37i82-104o154-176i183-205o234-256i	S	2				6		15		2							2		3	71; 108; 130
881	ACL174Wp	Q75CU3				74333.1	650	16	8.6712	Y	A	24	0	o	S	5			3	3		12		6					2				1	514
882	ACL173Cp	Q75CU2				46793	411	14	9.5028	Y	S	31	4	o15-37i58-80o115-137i375-397o	S	2			2	5		17		1									2	82; 229
883	ACL172Cp	Q75CU1				69586.8	631	25	9.7913			0	12	i96-118o133-155i162-184o188-210i222-244o254-271i417-439o454-476i497-519o529-551i562-584o588-610i		5						25
884	ACL171Wp	Q75CU0				23726.4	223	6	8.698			21	0	o	M	4			4				3	19
885	ACL170Wp	Q75CT9				21109.2	190	23	11.695			37	0	o		5			1		2	4	1	7		7			3
886	ACL169Wp	Q75CT8				11560.2	103	-1.5	5.6514			0	0	o		2							14			7	12.5		5
887	ACL168Cp	Q75CT7				13668.4	126	-1.5	5.6236			38	0	o		2							15	6		3	10
888	ACL167Cp	Q75CT6				49224	438	-44.5	4.184			0	0	o		1							7			19	14
889	ACL166Wp	Q75CT5	GH18			56664.4	490	2	6.8061	Y	A	20	1	i5-27o	S	1			6	6	9			4									2	121; 288
890	ACL165Cp	VPS74_ASHGO				37764.3	331	-5.5	5.1046			26	0	o	M	5							5	13		8	7.5
891	ACL164Cp	Q75CT3		C19	family C19 unassigned peptidases	157648	1389	-50	4.7479			0	0	o		1							7			20	14.5
892	ACL163Wp	Q75CT2				21884.9	190	-3.5	5.1161			0	0	o		3							10	1		13			1
893	ACL162Cp	Q75CT1				25403.8	226	2.5	7.0084		S	26	0	o	M	3							3	22									0
894	ACL161Cp	Q75CT0				32655.5	293	3.5	7.9565			0	0	o		1							8.5	2		8.5	10		6
895	ACL160Cp	Q75CS9				78419.2	684	-5	6.1327	Y	S	27	0	o	S	1			4				5	5		4			4			5	3	104; 160; 163
896	ACL159Wp	Q75CS8				47444.6	413	12	7.9582			19	0	o		1							2.5			18.5	11		3
897	ACL158Wp	Q75CS7				10843.3	95	-6	4.4653			29	0	o		1							7.5			16.5	13.5
898	ACL157Cp	Q75CS6				58842.8	515	-6.5	5.387			29	0	o		5							3	9		13
899	ACL156Wp	Q75CS5				17127.7	151	12	10.279			23	0	o		2							8	6		11
900	ACL155Wp	Q75CS4				76963.1	697	2.5	6.9404			27	0	o	M	4							6	15.5		5.5		11
901	ACL154Wp	Q75CS3				35433.5	319	10.5	9.6477			29	1	o295-317i		3			2				9	7		4	7.5		2
902	ACL153Cp	Q75CS2				12406.7	111	21.5	12.5667			61	0	o	M	1								23.5	12.5
903	ACL152Wp	Q75CS1				49404	428	9.5	7.7261			27	0	o	M	2							5	20
904	ACL151Cp	Q75CS0				23932.3	208	2	6.9601			16	0	o		2							6	5		11	9.5		3
905	ACL150Wp	Q75CR9				24501.6	219	-23	4.1167			25	0	o		5							4.5	11.5	8.7	11	8.8
906	ACL149Wp	Q75CR8				70188.4	628	8	6.9789			0	0	o		1	P	608					7			18	13.5
907	ACL148Cp	Q75CR7				40431.8	381	-2	6.1801			21	0	o		2							26.5				14
908	ACL147Wp	COQ9_ASHGO				27483.6	246	4	8.414			20	0	o	M	3								21.5	12	4
909	ACL146Cp	Q75CR5				12211.8	107	-6	4.48			0	0	i		1							10			14.5	13.3	8.2
910	ACL145Wp	Q75CR4				27819.8	255	-4.5	5.3315			30	0	o		4							10.5	13		2.5	7
911	ACL144Cp	Q75CR3				61844.7	549	20	9.7355			17	0	o		1							15			10.5		6
912	ACL143Cp	Q75CR2				226477	1963	38	8.7445			32	20	o269-291i312-334o422-439i480-502o611-633i694-713o728-750i757-776o819-841i854-873o893-915i1132-1154o1164-1183i1264-1286o1375-1397i1453-1475o1485-1507i1520-1539o1575-1597i1677-1699o		2				5	2	17									2
913	ACL142Wp	Q75CR1				75931.5	661	29	9.7764			26	5	o221-243i419-441o461-478i499-521o531-553i		4				3		18		2							3
914	ACL141Cp	Q75CR0				14416.6	123	17	10.9695			20	0	i		2							5	5		15
915	ACL140Cp	RSSA_ASHGO				27992.4	253	-13.5	4.4432			20	0	o		2							6									20
916	ACL139Wp	FRE8_ASHGO				77514.6	686	39	9.7538		A	42	5	i21-43o82-104i111-129o144-163i176-198o	S	5				4		22
917	ACL138Cp	Q75CQ7				51934.3	455	3.5	7.1734			37	0	o		2			6				4	4		10					2
918	ACL137Cp	Q75CQ6				53449.6	477	-35	4.3164			0	0	o		1							9.5			15.5	13
919	ACL136Wp	Q75CQ5				44449.8	409	7	8.1467			34	0	o		2			5				8.5	11			5.5
920	ACL135Wp	Q75CQ4				64716.9	588	11.5	8.397			0	12	i68-87o97-119i140-162o177-199i206-228o264-286i303-325o352-374i403-425o430-452i473-495o510-532i		1						27
921	ACL134Cp	Q75CQ3				64188.2	586	-8	5.3665			30	0	o		5							4.5	21.5	13.5
922	ACL133Wp	Q75CQ2				41901.2	371	23	10.1316			16	0	o	M	5							3	7		15
923	ACL132Cp	Q75CQ1				106021	954	25.5	9.6283			0	0	o		1							4.5			19.5	12.5
924	ACL131Wp	Q75CQ0				11396.2	103	-1	5.6734			31	0	o		2							10.5	4			8					10
925	ACL130Cp	Q75CP9				33413	316	-1	6.347		S	16	0	o		3			4				12	7		3	8.5						0
926	ACL129Wp	Q75CP8				27644	258	4.5	10.0145			18	0	o	M	4							5	22
927	ACL128Cp	Q75CP7				10717.2	93	4.5	10.0067			38	0	o		4							4	13		9
928	ACL127Wp	3HAO_ASHGO				20377.9	180	-1	6.2289			20	0	o		2							11	3		6.5	9.3		4.5	8.3
929	ACL126Wp	MTNB_ASHGO				26399.2	242	3	6.9422			38	0	o		2			5				19	2
930	ACL125Cp	Q75CP4				11446	106	-0.5	5.8614			30	0	o		3			9				4.5	13			3
931	ACL124Wp	Q75CP3				26542.6	240	-2.5	5.4686			17	0	o		1							4.5	2		13.5	9.5		4
932	ACL123Cp	Q75CP2				30076.1	277	1	6.7148			22	0	o		3							12.5	7			7.5		2			3
933	ACL122Wp	Q75CP1				36953.9	324	0	6.5111			17	0	o		3			4				7	3		7	8		5
934	ACL121Cp	Q75CP0				101503	939	2.5	6.6928			16	0	o		2							26
935	ACL120Wp	Q75CN9				18394.5	163	2.5	7.215			19	0	o		3							2	18		5	4.5
936	ACL119Cp	Q75CN8				17135.2	151	0	6.5033			27	0	o		5			2				5.5	13		4.5	5.5
937	ACL118Cp	Q75CN7				46427.1	401	11.5	8.7302			33	0	o	M	2							5	4		18
938	ACL117Wp	Q75CN6				62339.9	581	4.5	7.295			44	0	o	M	1							4.5	19.5	12.5
939	ACL116Wp	Q75CN5				88858.1	804	-6	6.0899			17	0	o		3	S	785	2				6.5	8		6.5	7		2
940	ACL115Wp	Q75CN4				19181.2	171	31.5	12.2794			20	0	o		5							5	17		4
941	ACL114Wp	Q75CN3				35620.3	319	8.5	8.4394	Y	S	19	0	o	S	2			11				4	7		3	4.5						1	85
942	ACL113Cp	YPP1_ASHGO				88554.4	768	-2.5	6.288			32	0	o		5			4	3			11.5	3		2.5	8.5
943	ACL112Cp	DENR_ASHGO				22543	199	6.5	8.7882			19	0	o		2							8	9	9.2	9	9.2	9.7
944	ACL111Wp	Q75CN0				20117	188	-4.5	5.4804			18	0	o		2			2				15	4		4	10.5
945	ACL110Wp	Q75CM9				17233.6	149	-4	4.936	Y	S	24	0	o	M	1								25									0
946	ACL109Cp	TRXB_ASHGO				36018.7	336	-5.5	5.1162			43	0	o	M	2								25
947	ACL108Cp	YPT35_ASHGO				19131.4	171	10	10.8423			20	0	o		3			4				12	5		3			2
948	ACL107Cp	Q75CM6				39872.5	354	-5	5.308			19	0	o		4							7.5	11.5	10	3						3
949	ACL106Cp	Q75CM5				30134.9	273	7.5	8.7144	Y	S	24	5	o10-32i44-66o76-98i186-208o228-250i	S	1			6	3		14		2									1	199
950	ACL105Cp	SBE2_ASHGO				90020.5	814	6	7.1128			39	0	o		3			3		2		8.5	7		3.5	6.5
951	ACL104Cp	Q75CM3				101489	947	-3	6.3127			0	0	o		2							12			14	15
952	ACL103Wp	ATP22_ASHGO				79024.7	697	13	8.5552		S	19	0	o	M	2								24.5	14								0
953	ACL102Wp	Q75CM1				40696.3	356	9	8.1552			23	0	o		2							8.5			8.5	9					8
954	ACL101Cp	Q75CM0				28846.8	262	-13	4.5789			15	0	o		3			3				5.5	4		13.5	10
955	ACL100Cp	Q75CL9				12088.7	109	2.5	8.8806	Y	S	30	0	o	S	1			11	4	2	4		4									0
956	ACL099Wp	Q75CL8				36340.9	327	-3	5.8537			23	0	o		3			2				6.5	13		3.5	5.5
957	ACL098Cp	Q75CL7				73019	657	-1.5	6.3881			26	0	o		4							16		9		11.3					7
958	ACL097Cp	Q75CL6				19425.1	174	0.5	7.3632			29	0	o	M	4								21.5	12.5	3
959	ACL096Wp	Q75CL5				94329	834	-16.5	5.2422			20	0	o		1							4.5			20.5	13
960	ACL095Cp	Q75CL4				194932	1701	16.5	7.3677			0	0	o		3							8.5	2		11.5	11.5		2
961	ACL094Wp	Q75CL3				23563.9	210	-1.5	5.4945		A	51	0	o	M	3				4		1	1	18		1
962	ACL093Cp	Q75CL2				110848	1010	13	7.6376			17	0	o		1							6			20	14
963	ACL092Cp	Q75CL1				19897.8	171	-2.5	5.8824			28	0	o	M	4							3	18		4							1	24
964	ACL091Cp	Q75CL0				73297	649	-16.5	5.0556	Y	S	23	0	o	S	2			13	4	2		5								2		8	150; 249; 272; 286; 418; 497; 582; 616
965	ACL090Cp	Q75CK9				52468.4	473	7.5	8.5913			0	0	o		2							9.5	4		12.5	11.5
966	ACL089Wp	Q75CK8				70012.4	610	-17.5	4.7259			21	0	o		1							5	4		10	8.5		6
967	ACL088Cp	Q75CK7				61100.7	548	-4	6.0464			34	0	o		4										23.5	13.5
968	ACL087Cp	Q75CK6				20557.8	187	-0.5	5.9797			24	0	o		3							8	8								11
969	ACL086Cp	NST1_ASHGO				135556	1207	-19	5.588			24	0	o		1							5			22
970	ACL085Cp	Q75CK4				45854.9	396	-5.5	5.844			0	0	o		1							9.5			14.5	12.5
971	ACL084Cp	Q75CK3				22669.7	207	-1.5	5.7866			20	0	o	S	5							10	8.5	9.8	3.5	7.3		3
972	ACL083Cp	Q75CK2				60114.7	541	4.5	7.3397		A	17	0	o	M	3								21		6
973	ACL082Wp	Q75CK1				39554	343	16.5	9.8558			0	0	o		1							4			23
974	ACL081Cp	Q75CK0				65361.5	593	-1	6.212			39	0	o	M	5							8	10		6			3
975	ACL080Wp	Q75CJ9				64699.9	586	11	9.1384		A	18	10	o49-71i83-102o112-134i146-168o183-202i402-424o444-466i479-501o521-543i556-578o	M	2				3		21		1
976	ACL079Cp	Q75CJ8				183605	1626	30.5	8.0488			16	0	o		2				3		9		5		3			3		2
977	ACL078Wp	Q75CJ7				20344.4	181	5	9.7057			29	0	o	M	5							3.5	18.5	11.7	2.5	3.7			3.7
978	ACL077Cp	RPIA_ASHGO				27111.7	255	-3.5	5.1619			16	0	o		1							14	7		5	11.5
979	ACL076Wp	Q75CJ5				21667.1	190	13	10.5552			24	0	o		2							12.5			11	13.3	7
980	ACL075Cp	Q75CJ4				87739.6	848	26	10.5386			28	0	o	M	3								8.5	5.8	14.5	8.8						10	47; 209; 372; 430; 464; 526; 636; 682; 694; 721
981	ACL074Wp	Q75CJ3				33892.6	342	-23.5	4.138			0	0	o		2							5	8		14	11.5
982	ACL074W-Ap	D8FGB0				6016.64	53	1	7.6962			0	0	i		1							7.5			17.5	14
983	ACL073Wp	Q75CJ2				60614	549	9	8.3626			24	11	o53-75i87-109o136-158i179-198o208-230i296-318o344-366i391-413o428-445i458-480o493-515i		2						25
984	ACL072Cp	Q75CJ1				181205	1627	6.5	7.121			46	16	o20-42i119-138o153-175i188-210o225-247i325-344o376-398i472-494o499-516i578-600o604-626i994-1016o1077-1099i1150-1172o1177-1196i1260-1282o		2				3		21									2
985	ACL071Cp	Q75CJ0				33762	298	3	7.0916			19	0	o		1							12.5			13	14.3	8
986	ACL070Cp	Q75CI9				33549.1	305	40.5	11.2713			16	0	o	M	4							6	12		9
987	ACL069Cp	Q75CI8				70707.1	644	-11	5.0843			27	0	o		3							23				13
988	ACL068Wp	Q75CI7				52347.6	476	7	7.6528			0	6	i125-144o182-204i233-255o290-307i319-341o372-394i		2						27
989	ACL067Cp	Q75CI6				25423.7	219	4	8.4774			30	1	i199-218o		3							7.5	6		9.5	9		2
990	ACL066Cp	ATG10_ASHGO				19657.3	170	-2.5	5.2302			48	0	o	M	5							5	7		14
991	ACL065Cp	DHSB_ASHGO				29436.2	261	16.5	9.2618	Y		26	0	o	M	2							2.5	22.5	13
992	ACL064Cp	Q75CI3				354281	3116	-32.5	5.6667			16	0	o		2				2			7	4		12	10.5
993	ACL063Wp	Q75CI2				206573	1850	-5	6.2656			0	0	o		1				2			10.5	5		5.5	9.5		2
994	ACL062Cp	Q75CI1				42895.9	382	2.5	7.8532			20	0	o		2							12			12	17
995	ACL061Cp	Q75CI0				25767.3	234	9	9.3901			23	0	o		2							6.5	10		10.5	9
996	ACL060Cp	Q75CH9				56050.7	504	-14	4.749			18	0	o		2							16		9.8	8.5	15.8
997	ACL059Cp	Q75CH8				48520.3	453	10	7.9266			22	0	o		3						3	9	5		5			4
998	ACL058Wp	Q75CH7				91806.7	817	5	6.8918			0	0	o		1							9.5	5		8.5	9.5		2
999	ACL057Wp	Q75CH6				58854.4	520	-3.5	6.1725			26	0	o		3										25	15.5
1000	ACL056Cp	Q75CH5				25696.6	225	2	7.4091			16	0	o		4							4	15.5		7.5		12
1001	ACL055Wp	Q75CH4				53064.5	471	9	8.8208			52	0	o		3							3.5	9		12.5	8.5
1002	ACL054Wp	ATG1_ASHGO				109057	972	7.5	6.935			0	0	o		3						2	5			19
1003	ACL053Cp	Q75CH2				129487	1181	0.5	6.5394			27	0	o		1							5.5			19.5	13
1004	ACL052Cp	Q75CH1				22715.5	204	8	8.9998			34	0	i		2								15.5	9.5	9
1005	ACL051Cp	Q75CH0				37152.2	338	8	9.6221			21	0	o		2							7			20	14.5
1006	ACL050Wp	NSA2_ASHGO				29573.5	261	32.5	10.9211			0	0	o		1							6.5			18.5	13
1007	ACL049Wp	Q75CG8				21300.2	201	26.5	12.2388			25	0	o	M	4			6					15		4
1008	ACL048Wp	Q75CG7				70331.5	633	27	9.5274			0	8	i84-106o210-229i287-309o324-346i359-381o401-423i432-454o474-496i	M	4						21	1	2					1
1009	ACL047Wp	Q75CG6				92167.2	796	-17	5.0287			21	0	o		1							13			11	13
1010	ACL046Cp	Q75CG5				11858.1	113	-2	5.5696			17	0	o		1							14	6		5	10.5
1011	ACL045Wp	Q75CG4				13390.9	122	9.5	11.6751		A	48	3	o32-54i61-83o98-120i	M	5	S	91	1	3		7	2	12
1012	ACL044Wp	Q75CG3				55937.8	513	0	6.5119	Y		26	0	o	M	2							8	18
1013	ACL043Wp	Q75CG2				15234.5	135	20.5	11.3687			23	0	i	M	5							7	17		3
1014	ACL042Wp	Q75CG1				9133.02	83	4.5	10.5661	Y	S	24	0	o	S	1			5		2	12		2					2		3		1	47
1015	ACL041Cp	Q75CG0				85734.7	765	-12.5	5.2288			36	0	o		2							9.5		6.7	14	12.8
1016	ACL040Cp	Q75CF9				38910.1	342	20.5	8.8751			23	0	o		1							2			22			2
1017	ACL039Wp	Q75CF8				83372.4	724	-3.5	6.1977			0	0	o		1							11	3		5			4		2
1018	ACL038Cp	Q75CF7				36331.2	326	-2.5	5.752			0	0	o		1							5.5			12.5	9.5		8
1019	ACL037Wp	Q75CF6				31125.6	287	-17.5	4.3197			0	0	o		1							8			13	11.5		4
1020	ACL036Wp	GET2_ASHGO				31958.7	289	1	6.7276			44	2	i160-182o197-219i		2						5		12		5			3
1021	ACL035Cp	PYRD_ASHGO				48288.3	444	7	8.6146		A	53	1	i34-56o	M	2					2		3	20
1022	ACL034Wp	Q75CF4				61462.8	550	21.5	9.9565			0	0	o		1							7.5	3		9.5	9		5
1023	ACL033Cp	RPN2_ASHGO				102914	930	-12.5	5.439			23	0	o		5							24.5				14.5
1024	ACL032Cp	Q75CF2				50887.9	470	-2.5	6.1899			30	0	o		2							15.5	6		4.5	11.5
1025	ACL031Cp	Q75CE0				70498	614	5.5	7.2629			33	0	o	M	1								23.5	13								2	112; 120
1026	ACL030Cp	Q75CD9				22058.1	199	-4	5.2797			22	0	o		2							4			22	14
1027	ACL029Wp	Q75CD8				65843.9	580	2	6.8224			46	0	o		3								2.5		22.5		13
1028	ACL028Wp	Q75CD7		M24	Icp55 peptidase	56548.2	509	0.5	6.5749			24	0	o	M	1							4	23
1029	ACL027Cp	CSN11_ASHGO				48142.8	420	-25	4.4305			22	0	o		4										4						21
1030	ACL026Wp	Q75CD5				72813.2	630	42	10.0985			22	0	o	M	2								24	12.8			13.8
1031	ACL025Cp	Q75CD4				28215.5	246	-15	4.4312			33	0	o	M	1								24		2
1032	ACL024Wp	Q75CD3				13988.2	127	1	6.8806	Y	A	27	2	i12-31o35-57i	S	1			6	3		10		2							4		0
1033	ACL023Cp	Q75CD2				77152.4	666	8.5	7.5563			19	0	o		3				3		2	4	3.5	4.3	11.5	8.3
1034	ACL022Wp	Q75CD1				17965.5	163	11	10.748			15	0	o	M	5							3.5	21			3.5
1035	ACL021Cp	Q75CD0				58877.1	534	-2	6.2852		S	26	0	o	M	1							3	24									1	432
1036	ACL020Wp	Q75CC9				56912.7	494	-7	5.6422			0	0	o		5							3	6		18
1037	ACL019Cp	HRD1_ASHGO				65420	575	-11.5	5.2395	Y	S	30	5	i7-29o49-71i103-125o140-159i180-202o	S	1				3		17		6									1	469
1038	ACL018Wp	Q75CC7				15320.8	134	9	10.9143			20	0	o	M	2							7.5	10		4.5	6.5		2				0
1039	ACL017Cp	H2AZ_ASHGO				14098.5	133	17.5	11.0647			30	0	o		2							5	4		17
1040	ACL016Cp	TAF4_ASHGO				38972.8	361	13	10.2481			0	0	o		1							7			19	14
1041	ACL015Wp	Q75CC4				39456.7	362	11	9.4051			28	0	o	M	2							4	22
1042	ACL014Cp	MVP1_ASHGO				60618.9	523	1	6.6606			25	0	o		2							5			22	15.5
1043	ACL013Cp	MDM12_ASHGO				29588.3	264	-17.5	4.2073			0	0	o		2							7.5			17.5	13
1044	ACL012Wp	COQ10_ASHGO				23308.9	204	13	9.972			26	0	o	M	2						2		22		1
1045	ACL011Cp	AIM34_ASHGO				31047	281	11	10.1013			42	1	o255-272i		5								18		6.5	5
1046	ACL010Cp	Q75CB9				15313	149	4	8.3438		S	65	0	o	M	2								16.5	9.5	7							1	117
1047	ACL009Cp	Q75CB8				35692.1	321	29	11.3	Y	S	31	2	i12-34o141-163i	S	1			10	2		10		4									3	40; 94, 190
1048	ACL008Cp	Q75CB7				85088.3	732	17.5	9.0984			0	0	o		2							5.5			21.5	14
1049	ACL007Cp	Q75CB6				22341.8	199	23	11.1549	Y	S	33	0	o	M	3			5				2	12		7							0
1050	ACL006Wp	Q75CB5				81199.9	709	31.5	9.6974			0	0	o		4								3		23
1051	ACL005Cp	Q75CF1				14056	122	-4	4.8297			20	0	o		1							8.5	5		13.5	12.5
1052	ACL004Wp	Q75CF0				154255	1377	-6	6.3046			47	0	o		3							7.5	1		15.5	12
1053	ACL003Cp	PFA4_ASHGO				44020.8	375	4	7.095	Y	S	27	4	i9-31o41-58i123-142o164-186i	S	1				7		14		4									0
1054	ACL002Cp	Q75CB3				37121.8	329	6.5	7.7517			0	7	o94-116i128-150o165-187i194-216o226-248i260-277o297-314i		1						26
1055	ACL001Cp	Q75CB2				84427.8	745	-1	6.4495			26	0	o		2							2			24
1056	ACR001Cp	Q75CB1				39073.9	346	7.5	7.8898			48	0	o		2							11.5			12.5	13.5
1057	ACR002Cp	Q75CB0				19438.5	166	15	10.1643			36	1	i125-147o		2				5		15		4							2
1058	ACR003Cp	Q75CA9				22969.7	208	-6	4.6763			21	0	o		3			4				3	8.5	6.3	6.5	5.3				3
1059	ACR004Wp	Q75CA8	GT57			64374.8	563	24	9.6417			0	12	i62-84o164-186i193-212o216-235i240-262o282-304i350-372o376-394i401-423o443-465i496-518o528-547i		3						24		1
1060	ACR005Wp	Q75CA7				34321.3	327	-13	4.5079			21	0	o	S	5			5				17			2	10.5
1061	ACR006Cp	Q75CA6				123573	1071	11	7.3106	Y		16	0	o		5							6	3		11	9.5		4
1062	ACR007Wp	Q75CA5				35523.6	313	-7	5.3407			0	0	o		1							4.5			14.5	10		6
1063	ACR008Wp	DNLI4_ASHGO				111881	981	-4	6.212			26	0	o		2							9		5.3	16.5	13.3
1064	ACR009Wp	Q75CA3				78119.6	680	14.5	8.5645			32	0	o		3							5	2		19
1065	ACR010Cp	CIN8_ASHGO				106848	945	10	7.2849			0	0	o		1										23	14.5
1066	ACR011Cp	Q75CA1				28662	253	25	10.5695			26	0	i		4								11		14
1067	ACR012Cp	Q75CA0		S8	subfamily S8A unassigned peptidases	58464	541	-13.5	5.0168	Y	S	19	0	o	S	1			10				7	6					2				1	284
1068	ACR013Cp	Q75CE3				52451.4	488	2.5	6.9054			23	0	o	M	2								25.5	13.5
1069	ACR014Cp	Q75CE6				8023.23	70	2.5	8.3411			27	0	o		2							5	5		15	11
1070	ACR015Wp	Q75CE5				60325.5	552	-14.5	4.9255		A	51	0	o	M	5						3	6	16
1071	ACR016Wp	Q75CE4				73801.9	640	-18.5	5.1311			0	0	o		1							4			21
1072	ACR017Wp	HAT2_ASHGO				46854.1	423	-23	4.4716			0	0	o		2					1		5	1		16			2
1073	ACR018Cp	Q75C98				55837.2	495	15	8.6547			14	0	o	M	3							3.5	13		9.5	7
1074	ACR019Wp	Q75C97				32640.1	288	16.5	9.89			31	0	o		2							4.5			19.5	12.5
1075	ACR020Cp	Q75C96				112025	1002	-20	5.1736			25	0	o		3							8.5	7.5	9.2	11	10.5	10
1076	ACR021Wp	Q75C95				6678.74	62	7	10.8887		S	25	0	i	M	2							2	24									1	37
1077	ACR022Wp	Q75C94				82161.8	754	30	10.1225			22	3	i119-141o172-194i277-299o	M	1				6		7		12
1078	ACR023Wp	Q75C93				86446.8	769	-8	5.6654			24	0	o		3							6			18	13
1079	ACR024Wp	Q75C92				100559	877	26.5	8.6153			0	0	o		1							5.5			19.5	13
1080	ACR025Wp	Q75C91				23135	207	16.5	10.4468			0	0	o		4								9		16	10
1081	ACR026Wp	DIM1_ASHGO				35817.6	319	15	10.1032			0	0	o		2							9.5	6		8.5	9.5
1082	ACR027Cp	Q75C89				106558	990	-17.5	4.9569			19	0	o		1							23.5				14
1083	ACR028Cp	Q75C88				67753.1	601	4.5	7.0163			0	0	o		2						11	2.5	6.5	5	4
1084	ACR029Cp	Q75C87				82850.4	770	2.5	6.6881	Y	S	29	1	o725-747i	S	2			20				2	3									5	259; 282; 322; 505; 550
1085	ACR030Wp	Q75C86				64000.5	599	5	7.8144			36	10	o234-256i283-305o315-334i341-363o383-405i425-447o462-479i518-536o541-563i576-598o		2						26
1086	ACR031Wp	Q75C85				66946.8	605	-74.5	4.0739			27	0	o		2							10			13.5	12.8	8.2
1087	ACR032Cp	Q75C84				77253.3	680	3	6.8968			0	0	o		2										26
1088	ACR033Cp	Q75C83				10714.8	95	-8.5	4.1315			0	0	o		1										25.5	14
1089	ACR034Wp	GPI14_ASHGO	GT50			46503.6	397	16.5	9.2258	Y	S	24	8	i7-26o76-98i111-128o157-179i192-214o255-277i307-338o358-377i	S	2				5		22											1	235
1090	ACR035Wp	Q75C81				27368.5	246	4	8.2303			0	0	o		2							11	3		9	11		2
1091	ACR036Cp	FYV8_ASHGO				80987.8	751	-33	4.6084			0	0	o		3							3	6		14	9.5		3
1092	ACR037Cp	Q75C79				60142.7	556	5	7.3113			17	11	i62-84o104-126i147-169o173-195i208-230o256-278i325-347o362-384i417-439o444-466i528-550o	M	3				4		18		4
1093	ACR038Wp	GRP78_ASHGO				73898.3	674	-26	4.6478	Y	S	39	1*	i7-29o	S	1				4			15.5	3.5	10	1							0
1094	ACR039Cp	Q75C77				28240	247	0	6.5238			30	0	o		4						2	8	6		10
1095	ACR040Wp	DBP4_ASHGO				85655	763	17	9.3333			0	0	o		2										26
1096	ACR041Wp	Q75C75				38117.2	326	11.5	8.8775			16	0	o		5							6	7		13	10.5
1097	ACR042Cp	Q75C74				38462.8	325	6	8.0132			20	0	o	M	5								14		10	7
1098	ACR043Wp	Q75C73				23039.9	199	-6.5	4.7473			31	0	o		4							3	10		13
1099	ACR044Cp	Q75C72				91707.3	798	-10	5.7244			24	0	o		1							5.5	1		16.5	11.5		1
1100	ACR045Wp	Q75C71				60775.1	563	-5	5.718			0	0	o		3							14	9			8.5
1101	ACR046Wp	Q75C70				78247.8	678	10.5	8.3055			0	0	o		2										25
1102	ACR047Cp	Q75C69				24105.1	212	-13	4.4275			0	0	o		1							16.5			8	12.8	5.3
1103	ACR048Cp	Q75C68				50044.6	440	-33.5	4.3588			0	0	o		4								12		15
1104	ACR049Wp	Q75C67				24144.6	210	-10.5	4.4669			16	0	o		3							15			10	14.5
1105	ACR050Cp	Q75C66				53337	475	5	8.3189			19	0	o	M	4							5.5	18.5	12.5
1106	ACR051Cp	Q75C65				59396.9	550	10	8.6561		S	21	11	i157-179o189-211i235-257o267-289i296-318o338-360i373-395o420-442i463-480o490-512i521-543o	M	3				3		19		4									0
1107	ACR052Wp	Q75C64				68771.3	633	0.5	6.5381		S	34	0	o	M	1								26									1	524
1108	ACR053Wp	Q75C63				43853.8	390	2	6.72			17	0	o		2							6.5	6		6.5	7		6
1109	ACR054Cp	MCR1_ASHGO				33771.3	306	10	9.4783	Y	S	30	1	i12-29o	M	2			10					14.5	8								2	34; 146
1110	ACR055Wp	Q75C61				37921.3	358	6.5	7.5625			59	0	o	M	2								25
1111	ACR056Wp	Q75C60				27484.1	247	-1.5	6.0532			31	0	o		2							16.5	6.5	12.2		10.8
1112	ACR057Cp	Q75C59				43635.9	374	-8	5.5419			0	0	o		2				3			6.5	8		6.5	7
1113	ACR058Cp	Q75C58				17671.6	156	-9.5	4.4306			0	0	o		2							6.5	5		11.5	9.5		2
1114	ACR059Wp	Q75C57				133926	1216	13.5	7.4526			0	0	o		2							5			22	14.5
1115	ACR060Wp	Q75C56				69310.5	668	2.5	7.8319			0	0	o		2							5.5	8		13.5	10
1116	ACR061Cp	Q75C55				186399	1650	-44	4.762			18	0	o		2					2	13				10
1117	ACR063W-Ap	D8FGB1				8433.28	75	2.5	9.0527	Y	A	60	2	i5-24o39-61i	S	1				4		17		5									0
1118	ACR063Cp	Q75C54				26821.8	249	-1.5	5.771	Y	A	31	1	i7-29o	S	1			11	2	5	6		1									1	164
1119	ACR064Wp	Q75C53				78822.5	709	17	9.2673			18	0	o	M	2							5.5	21.5	14
1120	ACR065Cp	Q75C52				8921.38	82	7.5	9.5132			17	0	o		3								15	9.3	10	7.7	13.3
1121	ACR066Cp	Q75C51				38130	340	-3.5	5.8521			21	0	o		3										23.5	14
1122	ACR067Cp	Q75C50				66120	579	15	8.4701			24	0	o		2							5	17.5	11.8	2.5	4.3
1123	ACR068Wp	Q75C49				209258	1805	2	6.6184			21	0	o		1										24.5	14
1124	ACR069Cp	Q75C48		M16	mitochondrial processing peptidase non-peptidase alpha subunit; subfamily M16B non-peptidase homologues	54291.7	491	3	6.8336			26	0	o		5								26.5	14
1125	ACR070Wp	Q75C47				38539	358	-4	5.3964			37	0	o		4			17				2	4					2
1126	ACR071Wp	Q75C46				22292.4	211	7.5	9.6019	Y		32	5	o15-37i57-79o99-121i141-163o183-205i	S	3				2	2	14		7
1127	ACR072Cp	Q75C45				109290	990	-69	4.261			0	0	o		1							13.5	2		8.5	11.5
1128	ACR073Cp	Q75C44		S9	dipeptidyl aminopeptidase B (fungus)	98424.9	872	-14.5	5.2494			21	0	o		4			1			13	2.5	1.5	2.5	5					2
1129	ACR074Wp	SNX4_ASHGO				47270.2	410	-3.5	5.9101			18	0	o		1							7.5	2		15.5	13
1130	ACR075Cp	Q75C42				27400.1	245	2.5	6.909			29	0	o	M	4							7	18
1131	ACR076Cp	Q75C41				25337.9	235	2.5	7.0232		S	19	0	o	M	3			7				5.5	13			3.5						0
1132	ACR077Wp	Q75C40				53225	467	19	9.345			19	0	o	M	2								23	12.8			13.3
1133	ACR078Wp	DBP5_ASHGO				51664.2	466	5.5	8.2852			0	0	o		1							9			14	12.5		2
1134	ACR079Wp	PMP3_ASHGO				6137.5	55	0	6.3113	Y	S	28	2	i7-26o31-53i	S	1				4	2	13		6									1	2
1135	ACR080Cp	Q75C37				6093.1	58	1	9.1211			49	1	i29-51o		5			8	3		5		6							5
1136	ACR081Cp	Q75C36				10790.8	96	6.5	9.3814	Y	S	43	1	o28-50i	S	1			17			4		3					2				0
1137	ACR082Cp	Q75C35				47876	422	-0.5	6.4397			21	0	o		3							6	1		17	12.5
1138	ACR083Cp	Q75C34				41348.2	375	-15.5	4.6102			19	0	o		1							8.5			17.5	14.5
1139	ACR084Cp	Q75C33				32887.2	293	8	7.8736			45	0	o	M	3							2	21		3
1140	ACR085Cp	Q75C32				106464	954	6	6.975			0	0	o		1							11.5			13.5	14
1141	ACR086Cp	Q75C31				86252.7	810	-2.5	6.1691			34	8	i117-139o149-171i183-205o215-232i368-390o405-427i722-744o749-771i		2				4		16	4	2
1142	ACR087Cp	Q75C30				29598.9	257	3	7.1888			0	0	o		1							12			11			2
1143	ACR088Wp	HIR2_ASHGO				94529.1	850	6	7.8716		A	30	0	o		5			6	4	4		6.5	4			4.5						5	174; 434; 459; 620; 767
1144	ACR089Cp	Q75C28				43063.3	389	14	9.5476			26	0	o		5							7	16		3
1145	ACR090Cp	Q75C27				41087	365	8.5	8.7186		S	57	0	o	M	2				2		5		19									1	6
1146	ACR091Wp	CIAO1_ASHGO				36660.8	328	-20	4.4892			20	0	o		4							11.5	6.5	9.5	6
1147	ACR092Cp	Q75C25				31472.3	274	-9.5	4.8112			0	1	i254-273o		1							9.5	2		12.5	12.5
1148	ACR093Cp	BIG1_ASHGO				39104.5	344	-1	6.3269	Y	S	19	0	o	S	1			5				8	5.5	7.5	6.5	8.8						1	47
1149	ACR094Cp	Q75C23				35664.2	309	-7.5	5.1106			21	0	o		2							8.5	4		9.5	9.5		4
1150	ACR095Wp	H1_ASHGO				23135.9	225	54	11.954			46	0	o		2							4	12		11
1151	ACR096Wp	Q75C21				56378.7	505	10.5	8.6488			0	0	o		2							8.5			14	11.8	8.3
1152	ACR097Wp	Q75C20				51539.8	467	-1	6.3116			20	0	o		2							9.5			13	12.3			6.7
1153	ACR098Cp	Q75C19				24963.7	220	-3	5.6329			28	0	o		4						2	7	6		11
1154	ACR099Cp	Q75C18				27568.5	247	-2.5	5.919			0	0	o	M	4							12	7.5	10.3	6.5	9.8
1155	ACR100Cp	AIM41_ASHGO				20242.3	183	9.5	10.3309	Y	S	24	0	o	M	1								23		2							0
1156	ACR101Cp	Q75C16				54364.3	482	-16	4.884			31	0	o		2							4.5	8		14.5	10
1157	ACR102Wp	Q75C15				91917.8	840	22	9.6801			0	0	o		1							4.5			21.5	13.5
1158	ACR103Cp	Q75C14		S9	dipeptidyl aminopeptidase A	99310.9	878	-9.5	5.9344			29	0	o		5				2	3	5	6	5		4
1159	ACR104Cp	Q75C13				33676.9	297	3.5	7.7535			0	0	o	M	4							6.5	8.5	8	12
1160	ACR105Wp	Q75C12				24782.9	221	1	6.9645			15	0	o		3							5.5	5.5	6.2	10	8.8					6
1161	ACR106Cp	Q75C11				29376.7	266	6.5	8.902			17	1	i70-92o	M	2			15			3		7
1162	ACR107Wp	Q75C10				42969	384	6.5	8.0653			0	0	o		2							6.5	4		15.5	11.5
1163	ACR108Cp	Q75CE8				31310.6	296	6.5	8.162		S	20	0	o	M	2			7				5	15									1	85
1164	ACR109Wp	Q75CE7				32488	299	16	10.0185		S	22	2	o10-32i271-289o	S	3			5			2	6	11							2
1165	ACR110Wp	Q75C09				28960.9	252	-3.5	5.1987			29	2	o201-223i236-250o	M	2						5	6.5	10.5	9	3
1166	ACR111Cp	Q75C08				16370.3	144	-5.5	4.4503			18	0	o		2							11			13	13
1167	ACR112Cp	ISU1_ASHGO				16811.5	154	10.5	10.0196			22	0	o	M	4							9.5	17			5.5
1168	ACR113Wp	Q75C06				122386	1102	6.5	6.9699			17	0	o		2						1	7.5	4		11.5	10
1169	ACR114Cp	Q75C05				26560.4	234	20.5	11.7562			25	4	o42-64i110-132o162-184i196-215o	S	3			6	3		5	4	6					2
1170	ACR115Wp	Q75C04				38873.3	348	14	8.5262			26	0	o	M	5							6.5	14.5	11	5
1171	ACR116Wp	Q75C03				48791.7	453	-14.5	4.7962			0	0	o		3							12.5			8.5	11		4
1172	ACR117Wp	Q75C02				57656.8	524	18	9.1817			33	0	o	M	5								17.5		7	5.3	12.8					1	287
1173	ACR118Wp	GRPE_ASHGO				23297.4	212	1.5	7.0765			27	0	o	M	5							4.5	19		3.5	4.5
1174	ACR119Wp	Q75C00				102282	931	41.5	9.8992			32	0	o		4							5.5	4		15.5	11
1175	ACR120Cp	Q75BZ9				12113	107	17.5	11.2142			0	0	o		5							5.5	17			4		3
1176	ACR122Cp	Q75BZ7				76546.4	676	-3	6.2911			17	0	o		4							5.5	15					3.5	5
1177	ACR123Cp	Q75BZ6				13641.7	128	0.5	7.1819			22	0	i		1							11.5	4		10.5	12.5
1178	ACR124Wp	Q75BZ5				23672	211	1	6.9208	Y	S	23	0	o	S	4			8				3	12		2							1	130
1179	ACR125Wp	Q75BZ4				47097.1	420	6	7.7422			41	0	o		5							7.5	10	9.5	9.5	9.7	10.5
1180	ACR126Wp	Q75BZ3				49976.8	436	23.5	10.1658			0	0	o		2										24	14.5
1181	ACR127Wp	Q75BZ2				34350	299	2	6.7981			25	0	o		3			2	2		5		3		11.5	8
1182	ACR128Cp	Q75CE2				95006.3	828	41.5	10.1028			53	5	i60-82o150-167i176-198o213-235i322-341o	M	5						22		4
1183	ACR129Wp	PPT2_ASHGO				19283.1	174	10	10.0729			36	0	o	M	5							6	18		3
1184	ACR130Wp	Q75BZ0				64006.1	570	-40	4.4412			0	0	o		1				3			14	1		6	11
1185	ACR131Cp	ATG5_ASHGO				33297.4	293	7.5	8.162			31	0	o		3							7	9		6	7.5		2
1186	ACR132Wp	Q75BY8				56532.4	513	-33	4.4462			16	0	o		2							13.5				8.5		5			6
1187	ACR133Cp	Q75BY7				94868.5	851	33.5	9.8714			25	0	o		5								2		23
1188	ACR134Wp	Q75BY6				52572.6	484	3.5	7.0888			25	0	o	M	5						3	8.5	11.5	10.5				2
1189	ACR135Cp	Q75BY5				42468.8	376	13	8.9155			37	0	o		2							6	3		17	12.5
1190	ACR136Cp	Q75BY4				76436.3	677	1.5	6.7524			0	0	o		1							8			18
1191	ACR137Wp	PRP46_ASHGO				48020.5	425	13	8.5424			0	0	o		2							7			8.5	8.3		7.5	7.8
1192	ACR138Wp	ESA1_ASHGO				51121.2	435	2.5	6.9931			0	0	o		1										24.5	14
1193	ACR139Cp	PTPA2_ASHGO				40520.1	359	-2	6.3026			47	0	o		2							9.5	5.5	8.2	5	8.3		4
1194	ACR140Cp	DGA1_ASHGO				52241.1	461	19	9.6341			0	1	i104-126o		1						15	3	5		2
1195	ACR141Wp	Q75BX9				62928.2	563	11.5	8.0049	Y	A	45	1	i25-44o	M	4			8	2		1	3	11									1	375
1196	ACR142Wp	Q75CE9				94667	847	6.5	6.938			20	0	o		5							14.5	2		8.5	12
1197	ACR143Wp	Q75BX8		A1	subfamily A1A unassigned peptidases	42882.1	393	-6.5	4.8666	Y	S	19	0	o	S	1			25														0
1198	ACR144Wp	Q75BX7		A1	saccharopepsin	44484.1	408	-9.5	4.7394	Y	S	21	0	o	S	1			24				2										1	146
1199	ACR145Wp	KIP2_ASHGO				74696.2	685	5.5	7.2437			19	0	o		5							12.5	4		9.5	11.5
1200	ACR146Wp	Q75BX5				24136.4	213	10.5	10.0548	Y	S	31	1	i13-35o	S	2			15	2	2			7									0
1201	ACR147Cp	Q75BX4				35549.6	311	15.5	9.4433			30	0	o		3							4	17					4
1202	ACR148Wp	Q75BX3				67236.7	609	32.5	10.471			33	0	o	M	3							4	6		17	11.5
1203	ACR149Cp	Q75BX2				51872.9	455	4	7.0239			17	0	o		3							7			6.5	7.3		3.5	5.8		7
1204	ACR150Wp	Q75BX1		A1	subfamily A1A non-peptidase homologues	59775.8	553	0	6.5188	Y	S	25	1	o530-552i	S	1			12	3		9		2									6	109; 130; 215; 285; 376; 425
1205	ACR151Wp	Q75BX0				96738.6	883	5	6.8356			17	0	o	M	4							4.5	15		7.5	6.5
1206	ACR152Wp	Q75BW9				49914	452	13	9.6867			19	0	o	M	2							4.5	5		17.5	12.5
1207	ACR153Cp	Q75BW8				34465.9	313	5	8.0938			22	0	o		1							5.5	5		6.5	6.5		6			3
1208	ACR154Wp	Q75BW7				51365.2	451	-6	5.6592			28	0	o		4							9.5	5		9.5	10
1209	ACR155Wp	Q75BW6				96606.5	864	-4	6.1662			20	0	o		1						3	11	3		6	9.5		1
1210	ACR156Wp	RNY1_ASHGO				33434.1	292	8.5	8.2354	Y	S	24	1	i7-29o	S	1			15			3	1	2		4							1	52
1211	ACR157Cp	Q75BW4				32643.2	293	13.5	10.077			0	0	o		3							3	5		18
1212	ACR158Wp	Q75BW3				89879.2	800	7.5	7.1212			22	0	o		3							10		6	15.5	14.3
1213	ACR159Cp	Q75BW2				117385	1025	-26	4.7522			26	0	o		2							6			18			1
1214	ACR160Cp	Q75BW1				48835	430	-11	4.9573			0	0	o		2							12.5			6.5	10					6
1215	ACR161Cp	Q75BW0				18464	165	-10	4.261			25	0	o	S	5			8				6	5		8
1216	ACR162Cp	Q75BV9				96125.2	860	-6	6.0904			21	0	o	M	4							3.5	10		9.5	7		3
1217	ACR163Wp	RPAB5_ASHGO				8293.75	70	1.5	7.9229			16	0	o		2							6	11		8	8
1218	ACR164Cp	Q75BV7				96688.5	868	1	6.6665		S	23	0	o	M	2								20.5		4.5		13					1	184
1219	ACR165Wp	Q75BV6				125397	1139	-17	5.3317			0	1	o1064-1081i		2							12	1		11	12.5
1220	ACR166Wp	Q75BV5				44251.3	389	11.5	8.5337			22	0	o		5							13		7.7	12	13.2	7.2
1221	ACR167Cp	LYS1_ASHGO				40973.6	372	-2.5	6.1396			33	0	o	M	5							12	8	11				4
1222	ACR168Wp	Q75BV3				79697.3	707	-10	5.6175			27	0	o		4							11.5	4.5		9	10.8	7.3
1223	ACR169Cp	Q75BV2				20006.7	185	24	11.3425			20	0	o		2								2		23
1224	ACR170Cp	Q75BV1				31790.6	289	15.5	10.1047		S	21	0	o	M	1								25									0
1225	ACR171Cp	Q75BV0				26964.8	251	2.5	8.1845			16	0	o	M	4			5				5	17
1226	ACR172Wp	PAN3_ASHGO				67391	612	1.5	6.6391			0	0	o		1							12.5	3		8.5	13
1227	ACR173Wp	Q75BU8				32600.9	285	-5	4.9987			0	0	o		2							11.5	3		8.5	10.5		3
1228	ACR174Cp	Q75BU7				43270	381	3	7.2069			0	0	o		5							6	6		14	11
1229	ACR175Wp	Q75BU6				21871	198	4.5	7.8517	Y	A	27	1	i7-25o	S	1			10	3	3			9									0
1230	ACR176Cp	GBG_ASHGO				13823	120	13.5	10.3401			16	0	o	M	4							6	11		9
1231	ACR177Wp	Q75BU4				13067.3	124	7	10.1282			39	3	o43-65i72-89o99-117i		4			5				4	14.5	9.8		3.3
1232	ACR178Cp	Q75BU3				6879.98	65	1	7.7061			33	0	o		3			4				5.5	12		4.5	5.5
1233	ACR179Cp	CSN12_ASHGO				46365.7	412	25.5	9.6335			17	0	o		5			5				4	15		3
1234	ACR180Wp	Q75BU1				23957.4	215	-6	4.9787			0	0	o		1							7			19.5		10.5
1235	ACR181Cp	Q75BU0				53547.7	473	2	6.757			15	0	o		3							14.5		8.2	11	13.8
1236	ACR182Cp	GLNA_ASHGO				41463.4	369	-1.5	6.3243			26	0	o		1							9			4	7.5		4			7
1237	ACR183Cp	Q75BT8				22154	198	3	7.0775		S	20	0	o		4			13				3	7		2							0
1238	ACR184Cp	Q75BT7				44711.4	401	2.5	6.9895			19	0	o		3			3				7	7.5	7.8	5.5	6.8
1239	ACR185Wp	Q75BT6				11552.6	98	-4	4.9743			0	0	i		1							6	3		14.5	10.8			4.3
1240	ACR186Wp	EAF6_ASHGO				43006.4	391	25	10.4702			33	0	o	M	3							2	24
1241	ACR187Wp	Q75BT4				60117.7	541	4.5	8.3728			22	0	o	M	3								26.5	14
1242	ACR188Cp	Q75BT3				53665	481	-1.5	6.2989			21	0	o		4							6.5				4.5		2			16
1243	ACR189Cp	Q75BT2				21550	196	0	6.511			18	0	o		2							9.5	2		12.5	12.5
1244	ACR190Cp	Q75BT1				109217	1001	13.5	7.7822			20	0	o	M	3							4	17		5
1245	ACR191Cp	Q75BT0				130439	1149	1	6.5653			0	0	o		2							5.5			15.5	11		4
1246	ACR192Cp	Q75BS9				112188	996	-0.5	6.4651			0	0	o		1					4	3	5.5			11.5	9
1247	ACR193Cp	Q75BS8				83138.7	729	12.5	7.8512			44	0	o		2							7.5			10.5	9.5		6
1248	ACR194Cp	YD156_ASHGO				57793	513	4	7.146			0	0	o		3							4.5	8.5	7.2	13	9.8
1249	ACR195Wp	Q75BS6				12496.2	110	3	9.1611			19	0	o		2			4				6	9.5	8.3	5.5	6.3
1250	ACR196Cp	Q75BS5				59266.9	530	23	9.8345			36	0	o		2							3.5	14		9.5	7
1251	ACR197Wp	DHH1_ASHGO				54841.3	484	13	8.9469			0	0	o		1							4			18			3
1252	ACR198Wp	Q75BS3				32716.5	308	-1.5	6.2773			0	0	o		1	P	290 or 291	3			2	11	5		3	8
1253	ACR199Cp	SEC13_ASHGO				32854.7	295	-8.5	5.0364			18	0	o		1							20		11	4.5	13.8
1254	ACR199W-Ap	D8FGB2				9428.54	83	-8	4.2498			0	0	o		1							9		6.5	13.5	12.8
1255	ACR200Cp	Q75BS1				49242.3	444	8.5	9.0354			56	0	o		2			1	4		13	3.5	3			2.5
1256	ACR201Cp	Q75BS0				26539.9	236	-1.5	6.03			18	0	o		2							9	5.5	7.8	5			5.5	7.8
1257	ACR202Wp	Q75BR9				55107.3	497	12	8.7272			43	0	o	M	3								27
1258	ACR203Wp	Q75BR8				10997.9	100	11.5	10.4573			19	0	o		5							6.5	19			4
1259	ACR204Cp	LSM6_ASHGO				9381.58	85	-4	4.367			23	0	o		4							7.5	7.5	8.2	9	9.3
1260	ACR205Wp	Q75BR6				118554	1079	28.5	8.6967			22	0	o	M	3								3		22
1261	ACR206Cp	Q75BR5				9564.24	79	12	10.9433			26	0	o	M	4								14		11	7.5
1262	ACR207Wp	Q75BR4	GT21			61097.5	539	15	8.6839	Y	A	28	2	i47-69o441-463i	S	2			6	3		5		9					2				0
1263	ACR209Wp	Q75BR2				97227.7	873	31	8.7737			57	0	o	M	5	P	855				17	1	1		6
1264	ACR210Cp	Q75BR1				60779.8	565	-3.5	6.207			22	0	o		3							14									12
1265	ACR211Wp	Q75BR0				70236.6	629	-2	6.3439			16	0	o		1						2	13	7		2	8.5
1266	ACR212Cp	Q75BQ9				107824	954	15.5	8.1081			17	0	o	M	5							3.5	7		13.5	9
1267	ACR213Wp	Q75BQ8	GH47			79569.1	714	-13.5	5.0763	Y	A	30	1	i13-30o	S	4			7	2		7	2	8									1	217
1268	ACR214Cp	Q75BQ7				34060	310	10.5	9.4343			23	0	o		2							2			24
1269	ACR215Cp	GLYC_ASHGO				52243.3	469	4	6.908			27	0	o		1							12.5	6		6.5	10
1270	ACR216Cp	Q75BQ5				27269.4	249	2.5	7.5563			0	0	o		1							6.5	5		15.5	11.5
1271	ACR217Cp	Q75BQ4				24769.5	225	9.5	8.2402			21	0	o	M	1								19		5.5	4.5
1272	ACR218Wp	Q75BQ3				172529	1568	-1	6.4797			20	0	o		2							6			20
1273	ACR219Wp	Q75BQ2				67206.2	595	-10	5.2583			17	0	o		2							13			11	16
1274	ACR220Cp	Q75BQ1				103925	949	-14	5.202			30	2	i447-469o489-511i		3				3		16	5			2
1275	ACR221Wp	Q75BQ0				13576.2	119	2	8.7516			27	0	i		3							9	12		5
1276	ACR222Wp	Q75BP9				34209.9	312	3	7.2034			20	0	o		2							5.5	9		3.5	5		7
1277	ACR223Wp	Q75BP8				29997.4	263	12	10.0826			42	0	o	M	5								21	11.3	4.5		13.3
1278	ACR224Cp	Q75BP7				146897	1295	38.5	9.216		S	48	0	o	M	1								27									3	58; 467; 571
1279	ACR225Cp	Q75BP6				50155.9	449	-21.5	4.4264			19	0	o		2							7			4						15
1280	ACR226Wp	Q75BP5				41482.9	381	-8.5	5.1636			0	0	o		1							9.5			8.5	9.5		4			4
1281	ACR227Wp	Q75BP4				87703.1	798	-9.5	5.5594			0	0	o		1							5.5			20.5	13.5
1282	ACR228Cp	KIP1_ASHGO				127690	1129	-14.5	5.5262			29	0	o		5							4.5			21.5	13.5
1283	ACR229Wp	EIF3J_ASHGO				29639.1	268	-10	4.7048			0	0	o		1							9.5			12.5	11.5		2
1284	ACR230Cp	Q75BP1				42699.4	398	12	9.7387			49	3	i154-176o196-215i265-284o		5						3	4	14		4
1285	ACR231Cp	Q75BP0				51681.7	479	5.5	7.4694			23	0	o		4							8	10		7
1286	ACR232Cp	Q75BN9				61221.7	560	5.5	7.2061			26	0	o	M	2						2	3	18					2
1287	ACR233Wp	Q75BN8				63025.4	562	3.5	6.8439			26	0	o	M	2							3	21		2
1288	ACR234Cp	Q75BN7				9616.13	90	8.5	11.425			16	1	o60-82i		5			3	2		3		17
1289	ACR235Wp	Q75BN6				62327.5	578	6.5	7.3183			23	0	o		4							6.5	4		14.5	11
1290	ACR236Wp	Q75BN5				84732.6	737	-6.5	5.9539			0	0	o		1							10			12.5	11.8			6.8
1291	ACR237Cp	Q75BN4				51499	465	19.5	10.4281			17	0	o		4										23	14.5
1292	ACR238Wp	Q75BN3				39042.2	356	-2	6.1927			42	0	o		3			1				11	12		1
1293	ACR239Cp	Q75BN2				50054.4	456	-31.5	4.3076			36	0	o		1							13.5			6.5	10.5					6
1294	ACR240Wp	Q75BN1				68398.2	577	4.5	7.0231			0	0	o		1							2	1		21			1
1295	ACR241Cp	Q75BN0				90677.8	795	5	6.9331			23	0	o	M	5						16				9
1296	ACR242Wp	Q75BM9				53329.2	457	-6.5	5.6642			0	0	o		1							5.5	7		14.5	10.5
1297	ACR243Wp	Q75BM8				24073.4	213	14	10.1842			0	0	o		1							7.5			18.5	13.5
1298	ACR244Cp	Q75BM7				33508.4	300	21.5	10.4184			19	0	o		4							3	11.5		11.5		12
1299	ACR245Cp	Q75BM6				37646.1	348	12.5	8.7465			18	0	o	M	3								27									0
1300	ACR246Wp	Q75BM5				47077.6	428	-17.5	4.5653			17	0	o		3							8.5	4		11.5	11.5
1301	ACR247Wp	SFH5_ASHGO				33663.2	295	-0.5	6.4239			0	0	o		1							12.5			5.5	10.5		4			4
1302	ACR247W-Ap	D8FGB3				15810.6	141	-3	5.0041			23	0	o		4							2	20		4
1303	ACR248Wp	Q75BM3				16450	156	7.5	9.9493			24	3	i13-35o89-108i115-137o		3				4		14		7
1304	ACR249Cp	Q75BM2				72576.4	643	23.5	9.4618			20	0	o		2							7	5		11			3
1305	ACR250Wp	Q75BM1				21696.3	192	-10	4.5673			15	0	o		3							4	5		17
1306	ACR251Cp	Q75BM0	GT15			48332.5	412	-5	5.9609	Y	S	21	1	i5-23o	S	3			12	5	6	2											1	85
1307	ACR252Cp	Q75BL9				30039.8	268	18.5	10.272			25	0	o		2							5		5	18	14.2	11.5
1308	ACR253Cp	IF4A_ASHGO				44603	396	-7	5.1003			0	0	o		1							7			17	13
1309	ACR254Cp	Q75BL7	GT8			63790.8	597	-2	6.3428			21	0	o		5			14				6	3		2
1310	ACR255Cp	RS21_ASHGO				9724.9	87	2	8.4501			20	0	o		2							14		8.5	9.5	13.3
1311	ACR256Cp	Q75BL5				65751.9	592	15	8.5593			26	0	o	M	2							8	16			6.5
1312	ACR257Cp	RHO4_ASHGO				28870.9	259	6	8.443			29	0	o		4							11.5	9		4.5	8.5
1313	ACR258Wp	DYHC_ASHGO				466251	4083	-45.5	5.6737			21	0	o									3.5	4		16.5	10.5
1314	ACR259Wp	Q75BL2				45711.5	404	15.5	8.742			0	7	i82-104o157-179i186-208o212-234i247-266o312-334i381-403o		3						25
1315	ACR260Wp	Q75BL1				33999.9	311	6.5	8.1333			28	3	o15-37i170-192o207-229i		1							4	7								14
1316	ACR261Cp	Q75BL0				47495.2	407	9.5	8.4395	Y	S	26	7	o5-24i45-64o79-98i146-163o173-195i208-230o243-265i	S	1			1	3		21											1	177
1317	ACR262Cp	AIM23_ASHGO				35634.8	316	28	11.4432		S	26	0	o	M	3								17		7	6						0
1318	ACR263Cp	Q75BK8		C26	family C26 unassigned peptidases	246360	2223	-30	5.4299			20	0	o		2							14	7		3	9.5
1319	ACR264Wp	Q75BK7				82421.1	769	23	9.0077			16	0	o		5										25.5	14
1320	ACR265Cp	Q75BK6				26094.6	233	-3	5.6569			51	0	o		1							7.5	12		4.5	6.5
1321	ACR266Wp	Q75BK5				70891.9	626	-1.5	6.3831			0	0	o		1							5			19					2
1322	ACR267Cp	Q75BK4				50755.8	467	-4	5.9518			25	0	o	M	4								24	13.8
1323	ACR268Cp	Q75BK3				62177.9	552	7	7.4781			18	0	o		2							9	5.5	7.8	2.5	6.3		8
1324	ACR269Cp	Q75BK2				32281.6	302	2.5	6.7968		S	34	0	o	M	5			13				3	9									0
1325	ACR270Wp	DCP2_ASHGO				97262.1	880	1	6.6291			36	0	o		1							3.5			21.5	13
1326	ACR271Cp	CTU2_ASHGO				52404.7	461	3.5	7.1477			22	0	o		3							4	8		14
1327	ACR272Cp	Q75BJ9				15324	149	-6	4.3638	Y	S	21	0	o	S	2			27														1	90
1328	ACR273Wp	Q75BJ8				15996	151	-1	6.0769	Y	S	21	0	o	S	2			24				2										0
1329	ACR274Wp	NOP12_ASHGO				48252.9	426	28.5	10.3483			34	0	o		2							8			18.5		10
1330	ACR275Wp	Q75BJ6				30467.6	263	-6	5.4059			0	1	i245-262o		1							9.5			15.5	14
1331	ACR276Cp	Q75BJ5				18552.8	163	12.5	10.3341			41	0	o	M	5							4.5	7		15.5	11.5
1332	ACR277Cp	Q75BJ4				44115.7	378	13	9.1906			39	0	o	M	2								25
1333	ACR278Wp	Q75BJ3				41529.1	367	10	8.8247			0	0	o	M	5							4.5	9.5	7.5	13
1334	ACR279Cp	Q75BJ2				67646.9	603	-26.5	4.4344			19	0	o		2							13.5	4		6.5	12.5
1335	ACR280Cp	Q75BJ1				40580.9	357	23.5	10.3134			27	0	o		2						3	9.5	6		6.5	8.5
1336	ACR281Cp	Q75BJ0				139874	1259	-12.5	5.928			42	0	o		2							13			12	13.5
1337	ACR282Cp	Q75BI9				44637.2	408	27	11.4926		A	50	4	i59-81o91-113i150-172o218-240i	M	5				3		19	1	2
1338	ACR283Wp	Q75BI8				25641.5	226	-1	6.2238	Y	A	27	4	o10-32i39-61o120-142i177-199o	S	1				3	2	15		5									0
1339	ACR284Cp	Q75BI7				54243.4	483	-11.5	4.7587			33	0	o		2						4	13.5		8.3	6	11.8
1340	ACR285Cp	MED15_ASHGO				149419	1320	43.5	10.2923			34	0	o		1							3	7		14	9.5
1341	ACR286Cp	Q75BI5				114911	1019	-11.5	5.7663			0	0	o		1							7.5			16.5	13.5
1342	ACR287Wp	Q75BI4				37254.3	341	5	7.4196			19	0	o		2							15	4			8.3		5.5	10.8
1343	ACR288Wp	CCR4_ASHGO				83440.8	736	7.5	7.2034			30	0	o		4						2	7			16	12.5
1344	ACR289Wp	Q75BI2				45171.7	417	7	8.4596			58	11	i40-62o72-94i115-132o137-159i172-194o204-223i253-275o285-304i317-339o354-376i389-411o		2				4		22
1345	ACR290Wp	Q75BI1	GT39			85794.4	755	14.5	7.9423			0	8	i162-184o199-221i234-265o285-304i607-629o644-666i673-692o707-729i		2						26
1346	ACR291Cp	LDB19_ASHGO				73345.7	684	-4	6.0639			16	0	o	M	5							5	16		3			2
1347	ACR292Wp	LTE1_ASHGO				160950	1439	11.5	7.4144			60	0	o		2							7		4.8	16.5	12.3
1348	ACR293Cp	Q75BH8				44072.1	386	2	6.6841			14	0	o		2							11			8	10.5		5
1349	ADL400Wp	Q75BG2				43969	390	8	7.9016	Y	S	20	7	i108-130o145-167i179-201o216-238i292-314o329-351i364-386o	S	2				4		22											0
1350	ADL399Cp	Q75BG1				101670	885	15	8.4649			0	12	o173-190i197-219o276-298i346-368o410-432i480-502o559-578i585-607o622-644i732-754o774-796i817-839o		1						25
1351	ADL398Cp	Q75BG0				15904.9	154	-3	4.8437	Y	S	21	0	o	S	2			26														0
1352	ADL397C-Bp	D8FGB4				21511.5	194	1.5	7.4277	Y	S	32	1*	o4-26i	S	1			17	2	4	2											1	106
1353	ADL397C-Ap	D8FGB5				24309.7	220	5	8.3056	Y		25	2	o4-23i36-53o	S	1			13	5	2	2		3
1354	ADL397Cp	Q75BF9				19106.3	170	0	6.5222			0	0	o		2							15.5		9.3	8	13.8
1355	ADL396Wp	Q75BF8				22857.2	194	-17.5	4.3096		A	13	0	o		3							11.5	10		3.5	9
1356	ADL395Cp	SUI1_ASHGO				12327.1	108	1	7.4167			0	0	o		1							11.5			14	15.8			7
1357	ADL394Cp	Q752D3				9568.21	82	10	11.2947			21	0	o		2							6.5	6		12.5	10
1358	ADL393Wp	MATT_ASHGO				16630.3	142	21	11.3091			27	0	o		3								17.5		9	5.3	13.8
1359	ADL393W-Ap	D8FGB6				10035.3	89	2	7.5792			26	0	o		4							7	7		12	11.5
1360	ADL392Wp	Q75BG4				66629.6	585	-19	4.7448	Y	S	16	0	o	S	2			8	8			6			2	5						1	418
1361	ADL391Cp	Q75BG3				29631.3	261	27	10.8789			26	0	o	M	5							7	18
1362	ADL390Wp	Q75BF4	GH47			93129.5	816	-7	6.0824	Y	S	22	1	i7-29o	S	1			6	4			8.5	3		2.5	7						7	89; 128; 244; 388; 584; 608; 690
1363	ADL389Wp	Q75BF3				80514.9	711	-1.5	6.4269			40	0	o	M	4							7.5			11.5	10		6
1364	ADL388Wp	Q75BF2				53690	482	7	8.0223			0	0	o		1										24	14.5
1365	ADL387Cp	SET5_ASHGO				55715	488	9.5	7.51			22	0	o		2							8.5		6	16
1366	ADL386Wp	Q75BF0				28925.3	256	15	10.2241		A	64	1	i50-72o	M	3							2	23
1367	ADL385Cp	Q75BE9				23843.4	218	4.5	7.9172			39	0	o		4								24.5	14
1368	ADL384Wp	Q75BE8				42032.8	376	-7	4.99			0	0	o		1							11.5			3.5	8		3			6
1369	ADL383Wp	ASA1_ASHGO				44616.1	395	10	8.3847			16	0	o	M	3								19		2.5	3		3
1370	ADL382Cp	Q75BE6				50326.2	449	10	8.4279			21	0	o		4							5.5	14.5	10.5	6
1371	ADL381Wp	ATG14_ASHGO				35720.9	308	3	6.8662			22	0	o		3							4.5	14		8.5	7
1372	ADL380Wp	Q75BE4				57366.2	516	-23	4.5134			22	0	o		2							10.5			8.5	12		3			4
1373	ADL379Cp	Q75BE3				59143.6	532	-9	5.3959			20	0	o		1							6.5			15.5	11.5					3
1374	ADL378Wp	Q75BE2	GT20			56660.2	494	-5	6.0357			0	0	o		2							15.5			7.5	14
1375	ADL377Wp	Q75BE1				47044.2	422	0.5	6.5505			26	0	o		1							11.5			10.5	12.5		4
1376	ADL376Wp	Q75BE0				74453.1	645	-2	6.3088			45	0	o	M	3								5		19	12
1377	ADL375Wp	Q75BD9				18888.4	172	10	10.2817			23	0	o	M	3								19.5	11.3	5.5	4.3
1378	ADL374Wp	DIB1_ASHGO				16724.1	143	-4	4.9648			19	0	o		4							4.5			18.5	12					3
1379	ADL373Wp	Q75BD7				74301.2	658	-11.5	5.2122			43	0	o		2							14			9	13.5
1380	ADL372Wp	Q75BH5				17888.8	156	15.5	10.6877			0	0	o		3							3.5	7		15.5	10
1381	ADL371Cp	Q75BH4				32480.2	284	20	10.4789			16	0	o	M	5							4	7		16	11
1382	ADL370Cp	EF1A_ASHGO				49925.4	458	16.5	9.5198			19	0	o		1							27
1383	ADL369Cp	MRL1_ASHGO				29566.9	273	14	9.8581	Y	S	25	0	o	S	1			15	2		8											2	51; 153
1384	ADL368Wp	Q75BD4				35360.5	314	13	9.6868			0	0	o		1							3.5			21.5	13
1385	ADL367Wp	Q75BD3				32341.3	307	-16	4.4564		A	0	1	o35-57i		3			12			2	6.5	2		2.5	5
1386	ADL366Wp	Q75BD2				73911.2	680	-7.5	5.7398			29	0	o		4							23		12.8		12.8
1387	ADL365Wp	Q75BD1				18073.3	157	4.5	7.596			24	0	o		3						2	7	3		9	9					4
1388	ADL364Cp	Q75BD0				59111.8	504	-10	5.1416			0	0	o		2							3			22
1389	ADL362Cp	Q75BC9				19769.1	183	12	11.2184			0	0	o		2							5			22	14.5
1390	ADL361Cp	Q75BC8				26143.4	233	1	6.7124			37	0	o	M	5			2				4.5	17			3.5		2
1391	ADL360Cp	Q75BC7				72718.4	645	18	9.4579	Y	S	24	0	o	S	2			9	2			8.5	5.5	7.5								0
1392	ADL359Cp	Q75BC6				18737.5	173	21	11.4966			26	0	o	S	4			14				3	10
1393	ADL358Wp	Q75BC5				64899.9	585	-6.5	5.3821			17	0	o		1							11			13	14
1394	ADL357Cp	Q75BC4				134821	1176	-11	5.7558			26	0	o		5							3.5	5		17.5	12
1395	ADL356Cp	Q75BC3				51150.7	464	-4.5	5.5116			0	0	o		1							15	3		6	13.5
1396	ADL356C-Ap	D8FGB7				23933.3	220	12	9.9864			27	0	o		4			2				3	10		10
1397	ADL355Wp	Q75BC2				21967.6	192	2.5	6.894			0	0	o		3							6.5	12		5.5	6.5
1398	ADL354Wp	Q75BC1		T1	subfamily T1A unassigned peptidases	27107.6	250	-1	5.8991			20	0	o		3							19	3.5	11.8		10.3
1399	ADL353Cp	Q75BC0				97523.5	865	-28.5	4.857			30	0	o	M	4								3		23
1400	ADL352Cp	Q75BB9				17765.4	158	6	9.8066			19	0	o		3							14	7		5	11.5
1401	ADL351Wp	Q75BB8				22200.2	199	8.5	10.0479			0	0	o		2							7			14			4
1402	ADL350Cp	Q75BB7				57509.2	508	-4.5	6.0114			16	0	o		2				2			12.5	5		5.5	10.5
1403	ADL349Wp	Q75BB6				46893.3	412	-15.5	4.7586			0	0	o		1							7.5			17.5	14
1404	ADL348Wp	ERO1_ASHGO				62527.2	546	-21	4.5744	Y	S	19	0	o	S	2			7				3	2		10			2		2		2	337; 422
1405	ADL347Cp	Q75BB4				17754.2	158	1.5	8.0275			24	0	o		4								6		18.5	11
1406	ADL346Wp	LYS2_ASHGO				151953	1385	-7	6.0579			15	0	o		2							17.5	6			9.5
1407	ADL345Cp	Q75BB2				84745.6	746	13.5	8.0399			0	0	o		5							9.5	4		13.5	12
1408	ADL344Wp	Q75BB1				98726.5	910	-14	5.6794			33	0	o		4			9				8.5	4.5	7	5
1409	ADL343Cp	SUS1_ASHGO				11407.9	99	-4.5	4.5839			23	0	o		1							9			13	12		3
1410	ADL342Wp	Q75BA9				26106.7	233	-5.5	4.8414			18	0	o	M	2								22		2						2
1411	ADL341Cp	MED1_ASHGO				48583.6	426	-19	4.505			26	0	o		2							3.5			21.5	13
1412	ADL340Wp	Q75BA7				33315.8	293	-8.5	5.0901			0	0	o		1							12.5			12.5	13
1413	ADL339Wp	Q75BA6				49205.5	436	-0.5	6.4636			18	0	o		3			4				7	5		6	7.5		5
1414	ADL338Cp	ALG1_ASHGO	GT33			53594.2	471	13.5	8.7162		A	51	1	o33-55i		5							6.5	9		3			5.5	6.5
1415	ADL337Wp	Q75BA4				16105.9	147	-17	3.9849			0	0	o		1							5			20	13.5
1416	ADL336Cp	Q75BA2				72844.8	709	31.5	10.5268			24	0	o		2			4					4		15.5	9
1417	ADL335Wp	Q75BA1				26136.6	243	-0.5	6.2688			0	0	o		2							13	4		8	11.5
1418	ADL334Cp	Q75BA0				19931.3	184	-1.5	5.714			28	0	o	M	1								27
1419	ADL333Cp	Q75B99				34097.3	319	0	6.4874			23	0	o		4			11				4	11
1420	ADL332Cp	Q75B98				21062.7	189	7.5	9.8977	Y		19	1	o28-47i	S	1							6	17.5	12.3		4.8
1421	ADL331Cp	Q75B97				46243.7	416	20	9.8679			0	0	o		1							3.5	3		19.5	13
1422	ADL330Wp	Q75B96				30103.8	276	-3	5.8378			28	0	o		5			2				5.5	15			4		3
1423	ADL329Wp	Q75BH6				11781.8	108	4.5	9.6082			65	2	i48-62o77-99i		5						6	4	13					2
1424	ADL328Cp	Q75BG7				16394.6	151	-1	6.0893			24	0	o		2							11	8		3			3
1425	ADL327Wp	JID1_ASHGO				34205.8	305	17	10.0114			34	1	o210-232i		2			3			2	3	12		3			3
1426	ADL326Wp	Q75BG5				30006.5	259	-4.5	5.3967			0	0	o		1							7.5			9.5	9					10
1427	ADL325Cp	BRR1_ASHGO				36700.9	322	-9	5.0504			24	0	o		2							10.5			11.5	11.5		3
1428	ADL324Wp	Q75B94				14940.7	128	-2.5	6.0037			0	0	o		1										25	14.5
1429	ADL323Cp	TFB4_ASHGO				37862.7	341	13.5	9.3408			39	0	o		2							11	2		9	11		2
1430	ADL322Cp	Q75B92				55463.6	501	-21.5	4.6293			26	0	o		2							14			11	14.5
1431	ADL321Wp	EXO84_ASHGO				78864.1	697	29	9.9176			0	0	o	M	5								7		16.5	10.5
1432	ADL320Cp	Q75B90				76018.1	682	-7.5	5.9884			35	0	o		2							14	6.5	10.8	4.5	9.8
1433	ADL319Wp	FES1_ASHGO				32024.5	289	-8.5	4.8239			15	0	o		2							11.5			11.5	13		2
1434	ADL318Cp	EME1_ASHGO				79361.9	714	1	6.7785			18	0	o		1							6			21	14.5
1435	ADL317Cp	Q75B87				115774	1005	-9	5.8904			0	0	o	M	5						4	3.5		3.2	18	11.8
1436	ADL316Cp	Q75B86				159980	1411	18	7.7747		S	19	0	o		4			7	3			3.5	3		5.5	5		2				10	34; 62; 74; 87; 212; 241; 324; 774; 926; 1161
1437	ADL315Cp	Q75B85				49672.2	434	11	8.2911			39	0	o		4							5	5		14			3
1438	ADL314Cp	Q75B84				27336.4	234	9	8.6278	Y	S	27	1	i12-34o	S	4							3.5	17.5	11				3				1	89
1439	ADL313Wp	Q75BH3				41717.2	366	-23.5	4.5375			0	0	o		1							8.5			17.5	13.5
1440	ADL312Cp	Q75BH2				80372.2	718	-29.5	4.6809			0	0	o		2							13			10	13.5
1441	ADL311Wp	Q75B83				11189.6	102	2	7.4525			16	0	o		2							8			16	13
1442	ADL310Wp	NHP6_ASHGO				10642	94	7	10.3193			42	0	i		3							4			21
1443	ADL309Wp	Q75B81				28816.7	259	-18	4.2378			19	0	o		2							11	4.5	8.7	8.5	12.3
1444	ADL308Cp	Q75B80				19852.9	173	2	7.9092			0	0	o		2							3.5	14		8.5	6.5
1445	ADL307Wp	ATG11_ASHGO				121906	1072	-6.5	6.0022			21	0	o		3							4.5	6	5.8	12.5		9.8
1446	ADL306Cp	TAH18_ASHGO				70540.1	620	0	6.5132			18	0	o		4							6	2		12	10		5
1447	ADL305Cp	Q75B77				52895.8	459	0	6.514			16	0	o	M	3								21.5	12.5	3
1448	ADL304Wp	Q75B76				25194.2	220	28	11.1075			16	0	o	M	2							3	22
1449	ADL303Cp	Q75B75				39339	355	7.5	7.9334			29	0	o		4							3	24
1450	ADL302Wp	Q75B74				106663	957	11	8.0054			26	0	o	M	5							3	13		9	7						11	7; 281; 331; 356; 468; 492; 552; 571; 655; 780; 786
1451	ADL301Cp	Q75B73				29329.5	268	3.5	7.8911			25	0	o	M	2								25
1452	ADL300Wp	Q75B72				103596	926	35.5	9.7471			22	8	o122-141i148-167o203-225i232-254o281-303i340-362o426-448i536-555o		1				4		20		1
1453	ADL299Cp	Q75B71				71502	645	1	6.6226			0	0	o		1							12.5			12.5	14
1454	ADL298Cp	STU1_ASHGO				166313	1475	-41.5	4.9862			0	0	o		1										20	12					4
1455	ADL297Wp	Q75B69				9871	89	-0.5	5.784			39	0	i		3							10			14	13
1456	ADL296Cp	Q75B68				33640.1	301	2	6.8484			23	0	o		2							11	8								6
1457	ADL295Wp	Q75B67				28182.4	263	-7.5	4.8174			18	0	o		2			9				8.5	3		3.5	6.5
1458	ADL294Cp	Q75B66				151435	1372	-11	5.9345			0	0	o		5				2		16	4			3
1459	ADL293Wp	ATG20_ASHGO				63966.8	577	-1	6.3957			40	0	o		1							7.5			19.5	15
1460	ADL292Cp	Q75B64				36634.7	329	12	9.8173			42	0	o	M	3							19	7
1461	ADL291Wp	Q75B63				36825.3	324	-35	4.0875			0	0	o		2							3			22	13.5
1462	ADL290Wp	Q75B62				21549.8	191	11	10.1332			0	0	o		1							13	5		9	15
1463	ADL289Cp	Q75B61				83331.4	726	-39	4.438			30	0	o		3	S	706					9			15	13
1464	ADL288Cp	Q75B60				104000	925	13.5	7.3266			0	0	o		1			1			1	3	5		15
1465	ADL287Cp	Q75B59				40198.2	376	2	6.9386			19	0	o		3			3				13	8					2
1466	ADL286Wp	Q75B58				77832.2	672	-26.5	4.6989			17	0	o		1							6			19	14.5
1467	ADL285Cp	Q75B57				73507.5	644	-6.5	5.9204			0	0	o		4							8.5			15				5.5		2
1468	ADL284Cp	Q75B56				44726.6	397	6.5	7.7697	Y	S	24	0	o	M	2							3	24									1	270
1469	ADL283Wp	Q75BH1				34950.3	306	1.5	6.797			30	0	o		1							6	4		4			7			6
1470	ADL282Wp	Q75BH0				42268.7	372	8.5	8.5117			22	0	o	M	2							3	23.5	13.8
1471	ADL281Cp	GPI10_ASHGO	GT22			67312.1	595	10.5	7.5212	Y	S	19	7	i84-106o126-148i185-207o236-253i260-282o317-339i415-437o	S	3				5		17		3									1	301
1472	ADL280Wp	Q75BG8				105272	933	12	8.1101			0	0	o	M	5							8.5	9		8.5	9
1473	ADL279Wp	Q75BH7				55538.6	493	-1	6.3814	Y	A	16	1	o43-65i	M	3			13	3	5			5									1	187
1474	ADL278Cp	Q75B55				62646	547	33.5	10.0336			18	0	o	M	4							2	24
1475	ADL277Wp	Q75B54				78573.4	694	9	8.1732			0	0	o		3							3.5	3		17.5	11
1476	ADL276Wp	Q75B53				27071.7	235	-5.5	4.9769			15	0	o		1							10.5			12.5	12		2
1477	ADL275Cp	Q75B52				128090	1141	16.5	7.7656			0	0	o		1							9.5	3		13.5	13
1478	ADL274Wp	TFB2_ASHGO				58344	514	-1.5	6.3061			0	0	o		1							8.5			14.5	13		4
1479	ADL273Cp	DED1_ASHGO				67549.3	623	5	7.6135			0	0	o		1							5			18	12.5		3
1480	ADL272Wp	Q75B49				60856.7	564	11	8.3974			47	12	i33-50o55-77i107-129o144-166i179-201o221-243i264-283o307-329i365-382o387-409i434-456o471-488i		2						26
1481	ADL271Wp	RT51_ASHGO				40209.7	360	23	10.7133			17	0	o	M	4								11.5		14	8.3	13.3
1482	ADL270Cp	HIS7_ASHGO				23674.8	220	2	6.7954			30	0	o		3			6				5.5	15			3.5
1483	ADL269Wp	Q75B46				44385.3	397	20	10.3449			17	0	o	M	4							3.5	13		7.5	6
1484	ADL268Cp	Q75B45				33660.3	294	-2	6.2319			31	0	o		5							11.5	6.5	9.7	6.5	9.7			7.2
1485	ADL267Wp	Q75B44				51803.7	457	9	9.6485			32	0	o		4								2		23
1486	ADL266Cp	MCA1_ASHGO		C14	metacaspase Yca1 (Saccharomyces cerevisiae-type)	50326.1	452	-0.5	6.4469			0	0	o		2							5			19	13
1487	ADL265Wp	Q75B42				76664.9	682	8	7.0425			0	0	o		2							8.5		5.3	14	13.3
1488	ADL265W-Ap	D8FGB8	GT15			45997.7	389	-1	6.3943	Y	A	28	1	i7-29o	S	1			6	7	9	3											0
1489	ADL264Cp	Q75B41				34968.2	329	17	10.2983			0	0	o	M	5							8	17
1490	ADL263Wp	Q75B40				32967.9	293	10.5	8.5439			21	0	o	M	5								13		13
1491	ADL262Wp	Q75B39				29234.5	270	-11	4.5503			26	0	o		3							8.5	14.5	12.2		6.3
1492	ADL261Cp	Q75B38				14784.6	133	6	10.0547			21	3	i47-69o79-101i113-132o	M	5				7		11		3							4
1493	ADL260Wp	OCA1_ASHGO				24960.2	225	-8	4.669			0	0	o		1							9.5			2.5	6.5		6			6
1494	ADL259Wp	Q75B36				23465.6	204	13.5	9.4715		A	0	1	i38-60o	M	5			2	2		9	3	5		3			2
1495	ADL258Wp	Q75B35				57877.5	534	12.5	8.6099			0	11	o71-93i106-128o138-160i196-218o223-245i310-332o342-364i401-422o432-454i467-486o491-513i		2						25
1496	ADL257Cp	Q75B34				44619.3	410	0	6.5115			21	0	o		1							17.5	2.5		4	11.3	3.8
1497	ADL256Wp	Q75B33				32175	291	9.5	8.838			29	0	o	M	3			2				4	20
1498	ADL255Cp	TRM6_ASHGO				51412.9	459	3.5	6.8671			20	0	o		2							10	7.5	9.3	4.5	7.8					5
1499	ADL254Wp	Q75B31				68169.5	603	-14.5	5.1091			0	0	o		3							3			23
1500	ADL253Cp	Q75B30				86136.3	751	-17	5.0525			24	0	o		4							6.5			19.5	13.5
1501	ADL252Wp	RHO3_ASHGO				24489.5	224	-4.5	5.1119			32	0	o		4							14		8	6.5	11.8					6
1502	ADL251Cp	Q75B28				26363.8	236	-2.5	5.3903		A	0	1	o48-70i		3				4	2	10	3.5	3			3				2
1503	ADL250Wp	Q75B27				20630.7	181	0	6.5156			19	0	o		5							2			5	4.5					18
1504	ADL249Wp	Q75B26				42555.9	387	-2.5	5.7783			0	0	o		2							17.5	3.5	11.3	3	12.3
1505	ADL248Cp	Q75B25				162572	1528	-49	4.6243			31	0	o		2							9.5	4.5	7.8	10	11.8
1506	ADL247Cp	Q75B24				41140.8	391	11.5	9.885			55	0	o		5							4	20		1
1507	ADL246Wp	Q75B23				91580.7	837	0	6.5144			23	1	o648-670i		1							7.5	3		11.5	10				2
1508	ADL245Wp	Q75B22				47278.5	436	0.5	6.6087			53	0	o		5								21		4
1509	ADL244Wp	Q75B21				121060	1096	-0.5	6.501			31	0	o		2							5			21.5		11.5
1510	ADL243Wp	Q75B20				16561.9	150	9.5	10.3504			19	1	i90-112o	M	2			2			1	1	20		1
1511	ADL242Wp	Q75B19				41787.3	372	-21	4.3607			20	0	o		1							4.5			8.5	7					11
1512	ADL241Wp	Q75B18				44148.7	385	10.5	9.3541			0	0	o		1							7			20
1513	ADL240Cp	Q75B17				27780.2	242	11	9.9994			27	0	o		2										23.5	13.5
1514	ADL239Cp	SEC24_ASHGO				99621.9	891	-3.5	6.2417			27	0	o		3							9.5			13.5	12		3
1515	ADL238Wp	Q75B15				75100	686	-1	6.4393			29	0	o		2							6				5					18
1516	ADL237Cp	Q75B14				85382.4	756	-4.5	6.1027			0	0	o		1										24	14.5
1517	ADL236Wp	Q75B13				33232.6	296	1.5	6.7318			21	0	o	M	5							8.5	11.5	10.7		6.3		3
1518	ADL235Wp	ALG11_ASHGO	GT4			66634.6	582	13	8.1718	Y	A	30	1	i13-32o	S	2				3	6	11	2			1					2		3	314; 331; 499
1519	ADL234Cp	Q75B11				82345.2	736	36	10.3356			51	0	o	M	2							2	19		5
1520	ADL233Wp	LKHA4_ASHGO		M1	family M1 unassigned peptidases	69174.1	623	-15.5	4.8964			15	0	o		2							9	5		3			5			3
1521	ADL232Wp	Q75B09				19680.8	176	2.5	9.3445			17	2	i76-98o129-151i		3						19		5					2
1522	ADL231Wp	Q75B08				40492.2	365	18.5	10.3824			43	0	o		2							4			22	14
1523	ADL230Cp	Q75B07				55512.7	486	-25	4.4888			0	0	o		1							13			7	11					5
1524	ADL229Wp	DPH1_ASHGO				48184.3	426	11	8.4442			0	0	o		2						2	7	4		12	10.5
1525	ADL228Cp	COG6_ASHGO				92535.8	806	-22	4.802			17	0	o		1							6			19	13.5
1526	ADL227Cp	Q75AZ7				74683.7	669	15	8.219			21	0	o		3							4.5	7		12.5	9
1527	ADL226Cp	Q75AZ6				22519.6	209	5.5	7.7849			22	0	o		3			7				4	6		8	7
1528	ADL225Wp	Q75AZ5	GH15			68185.9	606	-8	5.3607		S	48	1*	i21-40o	S	5			12	3	3	3		5									1	180
1529	ADL224Cp	Q75AZ4				18542.2	165	11	10.5283			22	0	o	M	3								26
1530	ADL223Wp	Q75AZ3				39366.9	362	4.5	7.7494			16	0	o		5							4	21
1531	ADL222Wp	FYV10_ASHGO				59960.5	516	3	6.9482			0	0	o		1										23.5	14
1532	ADL221Cp	Q75AZ1				36759.5	318	19.5	10.1096			20	0	o		5							4	8		15	10.5
1533	ADL220Cp	Q75AZ0				18779.2	163	3	8.7675	Y		40	3	o23-45i52-74o116-138i		5			3	3		9	3	4					3
1534	ADL219Cp	Q75AY9				63436.1	562	13	9.4569			37	0	o	M	2								3		21.5	12.5
1535	ADL218Cp	Q75AY8				44200	403	-15	4.8751			36	0	o		5			7				3	8.5	6.3	7.5	5.8
1536	ADL217Wp	Q75AY7				91385.6	840	45.5	10.125			20	0	o		3							5	4		16
1537	ADL216Cp	Q75AY6				78690.1	702	-7.5	5.8935			0	0	o		2							7.5			14.5	11.5		4
1538	ADL215Wp	Q75AY5				54596.5	484	18.5	9.3235			20	0	o		1							15	3		7
1539	ADL214Cp	Q75AY4				39562.9	367	0.5	6.6337			17	0	o		3							3.5	20					3
1540	ADL213Wp	Q75AY3				101356	908	34	7.8395			16	0	o		1							6.5			19.5	13.5
1541	ADL212Wp	Q75AY2				28367.6	251	-1.5	6.0521			16	0	o		1							17.5			8.5	13.5
1542	ADL211Cp	RT25_ASHGO				29867.9	258	3.5	8.6701			29	0	o		3								20.5	12	4
1543	ADL210Wp	Q75AY0				8146.65	72	4	9.2676	Y	S	27	0	o	S	1			4	4		17											0
1544	ADL209Cp	Q75AX9				80742	704	10	8.0945			0	0	o		2							8.5			15.5	12.5
1545	ADL208Wp	Q75AX8				57476.2	502	19	9.5563	Y	A	32	8	i12-34o38-60i73-92o149-171i192-214o224-246i428-445o478-500i	S	1				7		18											3	120; 188; 353
1546	ADL207Wp	SSN8_ASHGO				41171.2	360	3.5	7.0684			25	0	o		2			4			5	5	7		1			3
1547	ADL206Wp	Q75AX6				42789.7	372	7	7.8311			0	8	i58-80o106-128i152-174o189-211i224-241o245-263i270-289o328-350i		5						27
1548	ADL205Cp	Q75AX5				50366.6	468	1	6.7748		A	51	11	i12-30o35-57i82-104o119-137i144-166o189-211i224-246o266-285i374-396o401-423i444-466o	S	2				3		20		3
1549	ADL204Wp	Q75AX4				24410.7	217	0.5	6.7858			19	0	o		1							10.5	2		5.5	8.5		4			3
1550	ADL203Cp	Q75AX3				14772.1	142	7	10.9807		S	40	0	o	S	4			22				2	2									0
1551	ADL202Cp	H3_ASHGO				15355.9	136	23	11.9881			36	0	i		4							5	3		19
1552	ADL201Wp	H41_ASHGO				11338.2	103	19	11.9087			0	0	o		1							6	2		17
1553	ADL200Cp	Q75AX0				37287.2	327	0.5	6.6495			0	0	o		2										23	14
1554	ADL199Wp	Q75AW9				46342.4	425	2.5	6.8327			0	0	o		2							5			2						18
1555	ADL198Wp	Q75AW8				60305.2	547	-6.5	5.9638			19	0	o		1										25	14.5
1556	ADL197Cp	PFA3_ASHGO				44039.2	390	12.5	8.2409	Y	S	43	5	i7-29o72-94i101-123o218-240i249-271o	S	1				4		22											0
1557	ADL196Wp	Q75AW6				15310.6	139	-0.5	5.9709			27	0	o		3								26
1558	ADL195Cp	Q75AW5				99279	859	12.5	7.4536			16	0	o		3							5	3		14			4
1559	ADL194Wp	LCMT2_ASHGO				77932.9	699	3	6.753			0	1	o662-684i		2							10	5		6	9		3
1560	ADL193Cp	Q75AW3				53333.8	465	-1	6.3562			0	6	i64-86o270-292i313-335o350-372i379-401o434-456i		3						25
1561	ADL192Wp	Q75AW2				46932.2	408	11	8.9871			20	2	i70-92o368-390i		3						14	2	4		3			2
1562	ADL191Wp	ARGD_ASHGO				46110.7	423	7.5	7.9715			31	0	o	M	3								24					2
1563	ADL190Cp	Q75AW0				33461.9	338	-9.5	4.3604	Y	S	19	0	o	S	1	P	313 or 314	25														1	321
1564	ADL189Wp	Q75AV9				96525.7	855	5	6.8312			0	13	i163-185o328-350i407-426o436-458i471-493o503-525i537-559o597-619i691-708o728-750i762-784o799-821i828-850o		3						24							2
1565	ADL188Cp	IF4E_ASHGO				24025	211	-3.5	5.1726			0	0	o		1							10			13	13.5
1566	ADL187Wp	Q75AV7		S9	family S9 unassigned peptidases	32570.5	285	3.5	8.0164	Y	A	24	1	i7-29o	S	1			14	3		4		4									1	263
1567	ADL186Cp	Q75AV6				150384	1361	7	6.7549			20	0	o	M	5					5		5	2		11			2
1568	ADL185Wp	Q75AV5				52345.1	477	3.5	7.1828			23	11	o73-90i111-133o138-160i165-182o228-250i286-308o323-345i358-380o385-407i420-442o452-474i		2						24		1
1569	ADL184Wp	PFS2_ASHGO				50628.1	449	16.5	9.1444			0	0	o		4							6	4.5		10	8.7	7.8	4.5	5.8
1570	ADL183Cp	Q75AV3				44931.2	396	1	6.6501			18	0	o		4							13	3		10	12.5
1571	ADL182Cp	MED7_ASHGO				23075.3	199	-3	5.9784			0	0	o		2							8			19	14.5
1572	ADL181Wp	Q75AV1				12506.2	109	0	6.4836			0	0	o		2							10	3		10	12		3
1573	ADL180Cp	Q75AV0				36121.9	320	2.5	6.975			17	0	o		3							5	11		8			2
1574	ADL179Cp	Q75AU9				36273.3	317	8.5	9.5725			20	0	o	M	3							5.5	12		7.5	7
1575	ADL178Wp	Q75AU8				29451.9	262	-6.5	5.2346			25	0	o		2							2			5						19
1576	ADL177Cp	Q75AU7				101477	905	-12.5	5.3702	Y	S	23	0	o	S	2							13		7.8	6.5	10.3		4				5	101; 439; 628; 677; 837
1577	ADL176Wp	Q75AU6				30280.6	275	-7	4.8133			26	0	o		2							15			8	13.5
1578	ADL175Wp	Q75AU5	GH72			53900.1	474	0.5	6.6048	Y	S	22	1	o447-469i	S	4	P	446	11	3	2	3		6									1	151
1579	ADL174Cp	Q75AU4				77787.5	689	6	7.1511			44	0	o	M	2							6	11		8	8
1580	ADL173Cp	Q75AU3				21117.2	190	9	8.7703			37	0	o	M	1							4	20.5	12.8		3.8
1581	ADL172Wp	Q75AU2				37059	353	20.5	10.328			0	0	o		1							4			22	14
1582	ADL171Wp	Q75AU1				89220.4	799	-5	6.1075			26	2	i689-711o726-748i		2				3	3		8	3		9
1583	ADL170Cp	Q75AU0				62608.1	543	-30.5	4.6163			32	0	o		2							3.5			21.5	13
1584	ADL169Wp	Q75AT9				19605.1	176	3.5	8.4511		A	44	4	i24-41o56-78i107-129o139-161i	M	5				2		20		2					1
1585	ADL168Cp	Q75AT8				41339.7	362	8	8.0154			0	0	o		1							11.5			11.5	12		3
1586	ADL167Wp	Q75AT7				22120.3	199	18	11.0484		S	21	0	o	M	2							4.5	11.5	8.5	7			2				1	66
1587	ADL166Wp	Q75AT6				24405.2	223	22.5	10.6284			19	0	o		4							18	7
1588	ADL165Cp	Q75AT5				28770.8	257	6	8.549			20	5	i56-78o88-110i117-139o143-165i186-208o	M	4				4		21
1589	ADL164Cp	Q75AT4				40675.3	381	-5	5.6058			18	0	o		5							7	16			5
1590	ADL163Wp	TRM13_ASHGO				48340.4	442	15.5	8.4904			17	0	o		1							10.5	4		9.5	10.5
1591	ADL162Wp	Q75AT2				45597.8	404	-3.5	5.9925			19	0	o		5								13		9.5	6		2
1592	ADL161Cp	Q75AT1				49471	436	3	7.0572			20	0	o	M	5							10	8		3						5
1593	ADL160Wp	Q75AT0				58275.4	526	-5.5	5.3063			0	0	o		1							6.5			20	15.3
1594	ADL159Cp	Q75AS9				59830.9	548	4.5	7.4263			0	11	i67-89o102-124i145-167o177-199i212-234o260-282i342-364o379-401i433-451o461-483i517-539o		1						26
1595	ADL158Cp	Q75AS8				16069.2	145	6.5	10.0703			27	0	o		2							13.5	8		4.5	11.5
1596	ADL157Cp	Q75AS7				20521	186	33.5	12.419			43	0	o		3							4	13		10
1597	ADL156Cp	Q75AS6				53254.1	483	10.5	8.6007			0	12	i82-104o119-141i148-165o170-192i205-227o237-256i293-315o325-347i354-376o386-408i421-443o453-475i		2						27
1598	ADL155Cp	Q75AS5				53354	486	8	8.0021			0	12	i77-99o122-144i151-168o173-195i208-230o240-259i296-318o328-350i357-379o389-411i424-446o456-478i		2						26
1599	ADL154Cp	Q75AS4				21066	197	5	8.492			27	0	o	M	2							5	21.5	13.8
1600	ADL153Wp	CSN10_ASHGO				61737.6	553	-9.5	5.3819			0	0	o		1							6	2		17
1601	ADL152Wp	Q75AS2				46699.3	412	8.5	7.8933			0	0	o		1							5.5			16.5	11.5		3
1602	ADL151Wp	PEX21_ASHGO				32999.1	307	-9.5	4.6297			15	0	o		2							5	15.5	10.8	4.5	5.3
1603	ADL150Cp	Q75AS0				39296.5	364	5	8.2424			0	0	o		1							5.5			20.5	13.5
1604	ADL149Wp	Q75AR9				134697	1211	1	6.571			32	0	o		2							5.5	3		16.5	11.5
1605	ADL148Wp	Q75AR8				21516.4	201	3	7.8154			44	0	o	M	3								23		2
1606	ADL147Wp	Q75AR7				79179.7	715	18	9.2901			18	0	o		5								13.5		11.5	7.3	13.2
1607	ADL147W-Ap	D8FGB9				9258.33	81	0	6.5212			0	0	o		5							5.5	7.5		7.5		8	5.5	6
1608	ADL146Wp	Q75AR6				24449.9	222	13	10.0465			25	1	i132-154o		2			6	2			6	9					3
1609	ADL145Cp	Q75AR5				97504.2	875	4.5	6.8656	Y		25	0	o	S	4			2				6.5	5.5	6.5	10
1610	ADL144Cp	CWC25_ASHGO				14830.6	138	9.5	10.5938			0	0	o		2							3	8		15
1611	ADL143Wp	Q75AR3				123733	1102	-10.5	5.7943			20	0	o		2							4			20	13
1612	ADL142Cp	Q75AR2				24896.1	229	-2.5	6.1104			32	0	o		1			12				8		5.3	2.5	5.8		2
1613	ADL141Wp	Q75AR1				34069.9	307	10.5	10.0641		A	59	1	i37-59o	M	4			3		2	3	2	10					3		2
1614	ADL140Cp	Q75AR0				19014.5	175	13	10.728			19	0	o		3								7		16.5	11.5
1615	ADL139Wp	SMI1_ASHGO				71384.9	657	-18.5	4.8402			23	0	o		2							9.5			12.5	12.5		3
1616	ADL138Cp	ALG10_ASHGO	GT59			59117.8	509	13	8.988			47	11	o27-49i103-125o140-162i169-191o201-218i246-268o283-305i317-339o411-433i438-460o475-497i		3				4		22
1617	ADL137Wp	Q75AQ7				49855.7	450	-17	4.4802	Y	S	19	1	o400-422i	S	1			6	3		7	2	7									2	204; 247
1618	ADL136Cp	Q75AQ6				64149.9	555	-9	5.3576			0	3	o239-261i364-386o391-413i		1						17	2.5			4.5	4
1619	ADL135Cp	Q75AQ5				69950.5	621	14	8.5063			32	0	o	M	5							5	8		11			2
1620	ADL134Wp	HSV2_ASHGO				45317.9	401	18.5	9.419			0	0	o		5							3.5	9		10.5	7.5		4
1621	ADL133Cp	Q75AQ3				28209.4	249	10.5	9.9833			49	0	o		2							4	17.5	11.3		3.3		4
1622	ADL132Wp	Q75AQ2				72150.1	663	-8.5	5.4178		A	51	1	i32-54o		3					2		5	6		10			2
1623	ADL131Cp	Q75AQ1				21784.2	183	17	10.2772			0	0	o		2							3	1		21
1624	ADL130Wp	Q75AQ0				23067.9	214	16	10.7089		S	22	0	o	M	3								27									1	93
1625	ADL129Wp	Q75AP9				29092.8	267	27.5	10.9933		S	26	0	o	M	2								25									0
1626	ADL128Cp	Q75AP8				123966	1082	-19.5	5.1303			0	0	o		1							7.5			17.5	14
1627	ADL127Cp	RL2_ASHGO				27354.2	254	32	11.6017			28	0	o	M	3								18		7
1628	ADL126Cp	RRT5_ASHGO				52326	466	5.5	7.8986			0	0	o		1							4.5			18.5	12		2
1629	ADL125Cp	Q75AP5				6933.05	62	19.5	11.9705			0	0	i		2							3	6		18
1630	ADL124Cp	Q75AP4				14734.6	126	-35	3.713			0	0	o		1							7.5			15.5	14
1631	ADL123Cp	Q75AP3				41717.3	396	6.5	8.1283			15	0	o		1										23.5	15
1632	ADL122Cp	Q75AP2				34601.3	314	7	9.7481			0	0	o		1							6.5			20.5	14
1633	ADL121Wp	HIS4_ASHGO				28431.1	263	-2.5	5.637			18	0	o		1			4				10.5	6.5	9.3	4.5	9.2			6.8
1634	ADL120Cp	Q75B05				34895.9	311	-18.5	4.4611			0	0	o		1							15		9	7.5	12.8
1635	ADL119Wp	Q75B04				20158.7	185	21	11.8912		S	43	0	o	M	3			1			5		18		1							0
1636	ADL118Cp	Q75AP0				47402.6	418	11	9.7255			31	0	o	M	2								26.5	14
1637	ADL117Wp	Q75AN9				19297.6	173	17.5	10.7133			31	0	o		5								16.5		6.5	6.3	12.2
1638	ADL116Cp	Q75AN8				49610.1	435	-3	5.9267			17	0	o	M	2							3	20		4
1639	ADL115Wp	Q75AN7				37570	333	-4.5	5.1507			20	0	o		3							4	4.5	4.8	17.5	11.3
1640	ADL114Cp	Q75AN6				70868.8	614	-21	4.8311			0	0	o		3							3	5		14	9.5		3
1641	ADL113Cp	Q75AN5				12896.7	108	10.5	11.3744		S	29	0	i	M	1							3	17		5							1	6
1642	ADL112Wp	Q75AN4				19668.1	178	48	12.8158			19	0	o		3			4					19		4
1643	ADL111Wp	Q75AN3				63892.2	578	17	9.6968			20	0	o		1							4	5		18
1644	ADL110Wp	Q75AN2				54389.3	473	1.5	6.6539	Y	S	20	2	i9-31o450-472i	S	1			18			4		3									3	49; 156; 229
1645	ADL109Wp	Q75AN1				80328.5	738	-4.5	5.921			16	0	o		5							5.5	15		6.5	6.5
1646	ADL108Cp	Q75AN0				88180	781	-18.5	5.1563			0	0	o		2							4.5			21.5	13.5
1647	ADL106Cp	Q75AM8				57958.2	534	29.5	10.798		A	34	3	o15-37i353-375o509-531i	S	2			9			14									2
1648	ADL105Cp	Q75B06				39873.3	353	14	9.8431			16	0	o	M	5							6	16		5
1649	ADL104Wp	Q75AM7				34568	315	7	8.2501			17	0	o	M	5							5	5		17
1650	ADL103Wp	Q75AM6				30021.1	256	24	10.3124	Y		48	0	o	M	2							1	22		2
1651	ADL102Cp	Q75AM5				44476	372	10	8.6			18	0	o		3							4	4		17.5	11.3			3.3
1652	ADL101Cp	Q75AM4				30827.2	274	-18.5	4.4076			37	0	o		2							8.5		5.2	17	13.8
1653	ADL100Wp	Q75AM3				17058.8	147	6.5	9.8313		S	42	4	o26-43i64-86o90-112i117-136o	S	5						4	5	13.5	9.8	2.5	4.3						0
1654	ADL099Cp	KAPR_ASHGO				51334.6	458	-3.5	5.9153			0	0	o		1			2				14.5			7.5	13.5
1655	ADL098Cp	Q75AM1				92106	804	-5	5.9765			0	0	o	M	5							3.5			21.5	13
1656	ADL097Wp	Q75AM0				64292.3	574	-11	5.2275			0	0	o		1							11			16	15.5
1657	ADL096Wp	Q75AL9				42122.5	392	1	6.599	Y	S	29	5	o15-37i44-66o104-123i337-359o374-391i	S	2			5	6		12		4									3	40; 181; 230
1658	ADL095Wp	Q75AL8				53642.5	495	13.5	8.5154			20	12	i69-91o111-133i140-162o166-188i195-217o227-249i289-311o326-345i350-372o382-404i417-439o449-468i		2						26
1659	ADL094Wp	Q75AL7				27882.5	259	-20	4.2297			19	0	o		3							3									22
1660	ADL093Wp	Q75AL6				128717	1120	-49	4.6642			0	0	o		4							6.5	2		16.5	13
1661	ADL092Wp	Q75B02				15712.2	137	5.5	9.0762	Y	S	20	0	o	S	2			4	5		9	1	6									0
1662	ADL091Cp	Q75B01				13031.6	118	-1	5.7101			20	0	o		1							4.5	2		18.5	12
1663	ADL090Wp	Q75B00				145576	1271	5	6.78			0	14	i104-126o170-192i407-429o433-455i468-487o507-529i552-574o613-635i679-701o716-738i904-926o957-979i1161-1180o1221-1243i		1					2	22		1
1664	ADL089Cp	Q75B03		C48	family C48 unassigned peptidases	109252	974	0.5	6.5422			22	0	o	M	2								11.5		14.5		13.5
1665	ADL088Wp	JHD1_ASHGO				55049.8	486	6	7.2175			20	0	o		2							5.5	10.5	8.5	6			3
1666	ADL087Wp	NCB5R_ASHGO				31717.8	287	6	9.0952	Y	A	24	1	i5-22o	S	1			8	3	5	5		4									2	119; 187
1667	ADL086Cp	Q75AL3				60850.6	552	0.5	6.5887			22	0	o	M	2						2	5.5	14		3.5	5
1668	ADL085Cp	Q75AL2				30381.6	273	6.5	8.2855			36	1	o218-240i	S	3			16	2			1	6
1669	ADL084Wp	Q75AL1				25001.2	233	7	8.7984			55	0	o		2							7	12.5	10.5	5.5	7.8
1670	ADL083Cp	Q75AL0	CBM21			39911.8	354	15	9.973			0	0	o		4							5.5	7.5	7	13
1671	ADL082Cp	Q75AK9				64068.9	568	17.5	8.2153			0	0	o		2							8.5			6.5	8		10
1672	ADL081Cp	HIS1_ASHGO				32167.9	297	-1.5	6.042			60	0	o		5							11	13					2
1673	ADL080Wp	Q75AK7				99691.3	863	27	8.8706			0	9	i350-372o387-409i442-464o468-490i502-520o524-546i553-575o590-612i619-641o		2						25
1674	ADL079Cp	Q75AK6				130724	1166	15.5	7.9056			0	9	o229-251i429-451o461-480i957-974o984-1006i1036-1058o1068-1090i1095-1117o1122-1144i		2						24				1
1675	ADL078Cp	Q75AK5				14074.6	126	29	11.5738			60	0	i		3							3	17		7
1676	ADL077Cp	Q75AK4				15452.6	142	1.5	8.4453	Y	S	26	0	i	M	1								23.5	12.8	2.5							0
1677	ADL076Wp	Q75AK3				12523.4	113	4.5	9.8108		S	36	1	i20-39o	M	3				2		2		19		2							1	78
1678	ADL075Wp	Q75AK2				24107.8	207	5.5	8.0062			0	0	o		1							8.5			16.5	14
1679	ADL074Wp	Q75AK1				57061.2	524	8	8.0613			0	12	i89-111o117-139i160-182o197-219i226-248o258-275i295-317o348-370i391-413o423-442i459-481o496-514i		3						27
1680	ADL073Wp	Q75AK0				31883.2	277	23.5	10.2634			38	5	o26-48i81-100o133-155i167-184o230-252i	M	4			1			7	2	14					1
1681	ADL072Cp	Q75AJ9				45451.4	433	6.5	7.6467		S	22	0	o		3			9				6	12									1	425
1682	ADL071Cp	Q75AJ8				28039.6	253	-7	4.92			35	0	o		2							23.5				12.5
1683	ADL070Cp	Q75AJ7				23504.2	213	20.5	11.7937	Y	S	32	0	o	S	3			13				4.5	6			3		2				1	197
1684	ADL069Wp	Q75AJ6				22227.9	205	5	8.9543			16	0	o		1							5.5	2		14.5	10.5		3
1685	ADL068Wp	Q75AJ5				44962.6	399	6	7.1586			22	0	o		3							7.5			5			4.5	6.5		9
1686	ADL067Cp	Q75AJ4				69941.6	639	19.5	9.3362			0	0	o		2							6.5			16.5	12		2
1687	ADL066Cp	ACEA_ASHGO				62584.7	560	3	6.9485			24	0	o		3							4.5	11		4.5	5		6
1688	ADL065Wp	RGI1_ASHGO				20033.5	169	0.5	6.5749			0	0	i		1							6	3		17	12.5
1689	ADL064Wp	Q75AJ1				71823.8	646	12.5	7.6138			0	0	o		1							4			22	14
1690	ADL063Wp	Q75AJ0				36239.7	320	19	10.43			52	0	o	M	5							3.5	10		12.5	8.5
1691	ADL062Wp	Q75AI9				93562.4	855	6	7.5071			18	0	o	M	2							6	19.5	13.3		3.8						4	205; 388; 529; 808
1692	ADL061Wp	Q75AI8				16934.2	153	-1	5.1709			31	0	o		1							6	7		7	7.5		4
1693	ADL060Wp	Q75AI7				35396.3	339	-3	5.5479			0	0	o		1							7.5			17	13.8	9.5
1694	ADL059Cp	Q75AI6				24373.2	227	-14.5	4.2966			0	0	o		1			2				9.5	2		4.5	7.5		3			4
1695	ADL058Wp	FIS1_ASHGO				17047.5	155	2	8.4043			20	1	o131-150i		2							10	5		8	10		3
1696	ADL057Wp	Q75AI4				99034.1	890	1	6.5799			0	0	o		2							8.5	12			5.5		2			3
1697	ADL056Wp	Q75AI3				89339.9	807	17	8.0055			21	0	o		2						3	4.5	6		10.5	8
1698	ADL055Cp	Q75AI2				91996.4	817	-1	6.4364			36	0	o		4			2				8	3		12	11
1699	ADL054Wp	DSE1_ASHGO				69255.4	624	11.5	7.6509			29	0	o		2							15			10
1700	ADL053Cp	Q75AI0				53949.5	471	20	9.0418			22	0	o		3						2	5	1		17
1701	ADL052Wp	EAF3_ASHGO				38876.3	351	1.5	6.7744			25	0	o		5							5.5	14.5	10.5							5
1702	ADL052C-Ap	D8FGC0				18453	170	7.5	8.507			22	0	o		2							6.5	2		16.5	12
1703	ADL051Wp	Q75AH8				18875.5	173	14.5	9.8852			21	0	o		3							4	7.5	6.3	14.5	9.8
1704	ADL050Wp	Q75AH7				16078.9	146	1	6.7118			27	0	o		2							3.5			22.5	13.5
1705	ADL049Wp	AGC1_ASHGO				105037	912	21	8.4529			29	0	o	M	4							5	7		15	11
1706	ADL048Cp	Q75AH5				42106.9	365	0	6.53			0	0	o		2							5			19	13
1707	ADL047Wp	CWC26_ASHGO				30577.9	270	9.5	9.9891			17	0	o		4							4	9		13
1708	ADL046Cp	Q75AG4				168949	1474	23.5	8.544			0	0	o		4							4			21
1709	ADL045Wp	Q75AG3				39903.3	383	0	6.5187			46	0	o	M	5							8.5	7		9.5	10.5
1710	ADL044Wp	Q75AG2				42050.6	376	-2.5	5.9295			27	0	o		2							10.5	5.5	8.8	10	12.3
1711	ADL043Cp	Q75AG1				76388	673	15.5	8.4067			26	0	o	M	4							4	11		11
1712	ADL042Wp	Q75AG0				31031.2	281	25.5	10.0865			24	0	o		4										23.5	15
1713	ADL041Cp	COX19_ASHGO				11037.5	99	0.5	6.7614			22	0	o		3							5	9		12	9.5
1714	ADL040Wp	Q75AF8				35828.2	330	31.5	10.2507			16	0	o		3							6	5		14
1715	ADL039Cp	Q75AF7				63275	556	-2	6.2749			0	0	o		1							10.5			14.5	13
1716	ADL038Wp	Q75AF6				170390	1508	26	8.1333			17	0	o		2							6	5		15
1717	ADL037W-Ap	D8FGC1				5216.19	47	-1	4.184			42	0	o		2							5	8		10	8.5		2
1718	ADL037Wp	IMH1_ASHGO				101071	887	-15.5	5.2834			0	0	o		1										23	14.5
1719	ADL036Cp	Q75AF4	CE4			35262.7	312	-9.5	4.9109	Y	S	23	0	o	S	3			10				1	13		1							1	186
1720	ADL036W-Ap	Q75AF3				8149.35	75	2.5	8.8114			19	0	o	M	3								25									0
1721	ADL035Cp	UBC12_ASHGO				22648.9	200	3	8.0644			45	0	o	M	3						2	4.5	13		5.5	5.5
1722	ADL034Wp	Q75AF1				47983.7	449	13	8.6416			30	0	o		5			4				11	5		6
1723	ADL033Wp	Q75AF0				217277	1916	22.5	7.178			19	0	o		4				3		2	6.5	9		3.5	5.5
1724	ADL032Wp	Q75AE9				84627.9	776	4.5	6.9851			18	0	o	M	2							6.5	20.5	14
1725	ADL031Wp	Q75AE8				50248.3	467	-9	5.2635			19	0	o		1							19				12.5		3
1726	ADL030Cp	Q75AE7				26397.6	245	-14	4.2027			32	0	o		2							13.5	10.5	12.7		8.8
1727	ADL029Wp	Q75AE6				59467.4	535	7.5	7.7491	Y		19	0	o	M	4							3	20		4
1728	ADL028Wp	Q75AE5				69038.6	599	-22.5	4.8624			0	0	o		1							6			18.5		11
1729	ADL027Wp	Q75AE4				38575.8	336	9.5	9.1023			46	4	i81-103o108-130i196-218o271-293i	M	4						22							3
1730	ADL026Wp	Q75AE3				99557.6	888	3.5	6.8591			25	0	o		5							2.5			21.5	12.5
1731	ADL025Wp	Q75AE2				13193.2	119	10	10.0867			18	0	o	M	5							9.5	16.5	13.5
1732	ADL024Cp	ROK1_ASHGO				63635.2	569	14.5	9.4069			18	0	o		4							7.5	5		14.5	11.5
1733	ADL023Wp	Q75AE0				25360.9	228	9	9.7119			29	0	o	M	5							5.5	16.5	11.5	4
1734	ADL022Cp	Q75AD9				361665	3392	0.5	6.5274			0	0	o		1							15			12	15.5
1735	ADL021Wp	Q75AD8	GH72			49834.5	462	-9	4.832	Y	S	20	0	o	S	2	P	434 or 438	16				7	2									0
1736	ADL020Wp	Q75AD7				39342	366	-4	5.2559	Y	S	33	1	o262-284i	S	2			3	7		12		3									1	10
1737	ADL019Wp	Q75AD6				65124.6	575	-30.5	4.5193			0	0	o		1							6			21	14.5
1738	ADL018Wp	Q75AD5				26280.3	244	21	10.6704			20	0	o	M	5							6	7.5		11.5	9.8	10.2
1739	ADL017Cp	Q75AD4				50951.8	443	11.5	9.0687			0	0	o		3							3.5	10		11.5	8
1740	ADL016Cp	EST3_ASHGO				22391.8	202	5	8.0702			37	0	o		4			7				4	14
1741	ADL015Cp	Q75AD2				64111.3	578	-12.5	4.9814			0	0	o		3							5.5	7.5	7	7			5
1742	ADL014Wp	URM1_ASHGO				11070.4	100	-9	4.0714			18	0	o		2							11.5			7.5	13					6
1743	ADL013Cp	Q75AD0				24228.8	218	3.5	8.0926			17	0	o		1							11			16	15.5
1744	ADL012Cp	Q75AC9				34772.7	325	-7	4.9132			36	0	o		2							3.5			21.5	13
1745	ADL011Wp	Q75AC8				17113.6	149	13	10.8938		A	56	1	o42-64i	M	2			5	2	2	13		2							2		0
1746	ADL010Wp	Q75AC7				59620.5	547	27.5	9.6861			30	0	o		2			9				6.5			9.5	9.5
1747	ADL009Wp	Q75AC6				40831.9	379	11.5	9.4362			22	4	o86-105i140-162o182-204i239-261o		1				2		14	4	4							2
1748	ADL008Wp	Q75AC5				79461.1	695	15.5	8.6784	Y	S	21	1	o643-665i	S	3				4	4	2	4.5	8.5	7	1							0
1749	ADL007Cp	Q75AC4				15275.5	135	10	10.6752			23	1	i112-134o	M	5						13	1	7		2			2
1750	ADL006Wp	CFD1_ASHGO				34007.3	312	-3.5	5.8311			19	0	o		5							2									24
1751	ADL005Cp	VAB2_ASHGO				36419.9	325	3	6.8933			16	0	o	M	5							4.5	9		13.5	9.5
1752	ADL004Wp	Q75AC1				12936.8	113	0.5	7.3558			0	0	o		1							11			14	13.5
1753	ADL003Cp	Q75AC0				48158.6	427	1	6.6859	Y	S	19	2	o5-24i391-413o	S	1			5	5	2	10		3									2	154; 298
1754	ADL003W-Ap	D8FGC2				7371.22	67	-7	4.1449			0	0	o		1							8.5			14	13.3			5.3
1755	ADL002Cp	Q75AB9				108229	945	13	7.892			27	0	o		4							7.5	7		10.5	9.5
1756	ADL001Cp	IRC22_ASHGO				24593.1	220	-2.5	5.116	Y	S	20	1	o167-186i	S	2			3	6			5.5			4.5	5.5		5				3	62; 97; 111
1757	ADR001Cp	Q8J1F4				36141.2	324	7.5	8.063			18	0	o		2							5			20	13.5
1758	ADR002Wp	NOP16_ASHGO				27605	236	4.5	8.9052			0	0	o	M	5							2	2		22
1759	ADR003Cp	MPI_ASHGO				47529.4	429	-12	5.1012			34	0	o		2							14	3		8	13
1760	ADR004Cp	Q75AB4				21013.2	191	5.5	8.3208			42	0	o		2							13				7.3			7.3		11
1761	ADR005Wp	FMP52_ASHGO				24046.5	224	4	8.461		S	24	0	o		5			6				15.5	5			8.5						0
1762	ADR006Wp	Q75AB2				76480.6	681	9	7.4628			32	1	o544-566i		2						1	7.5	3.5	6	12
1763	ADR007Cp	Q75AB1				38741.3	354	9	8.7598			16	0	o	M	3							7	16	12.5	4
1764	ADR008Wp	Q75AB0				56795.4	513	10.5	9.496			0	0	o		3							4	6		17
1765	ADR009Wp	Q75AA9				55536.1	490	-8.5	5.2297			24	0	o		2							8	5	7.7	12	11.2
1766	ADR010Cp	TMA20_ASHGO				20223.5	181	2.5	7.559			0	0	o		3							12.5	6		8.5	11
1767	ADR011Cp	MPH1_ASHGO				122917	1077	9.5	7.3306			17	0	o		1										23.5	14
1768	ADR012Cp	Q75AA6				148321	1317	14	7.1645			44	0	o		3							5.5	3		17.5	12
1769	ADR013Wp	NTF2_ASHGO				14421.1	125	-7	4.2086			20	0	o		2							9			17	15
1770	ADR014Wp	Q75AA4				59772.2	582	6	7.2844			21	0	o	M	5								5		19	12
1771	ADR015Wp	Q75AA3				49034.3	436	-6	5.3933			20	0	o		1							16			7.5	12.8	4.7
1772	ADR016Cp	Q75AA2				25785.5	238	1	6.789			19	0	o		2							12.5	8		3.5	9.5
1773	ADR017Wp	Q75AA1				19590.8	173	-13	4.3435			0	0	o		2							12			12	13
1774	ADR018Cp	PAN1_ASHGO				134238	1248	-8.5	5.7528			20	0	o		1							6			20	15
1775	ADR019Cp	Q75A99				20833.3	210	-3.5	4.9252	Y	S	19	1	i187-209o	S	1	P	187 or 186	20	2				3									0
1776	ADR020Cp	Q75A98	GT71			66882.8	604	29	9.9676	Y	S	34	1*	i12-31o	S	2			16		2	4		4									1	368
1777	ADR021Wp	Q75A97				20153.4	176	-2	6.1682			43	0	o		2							8	6.5	8	8.5	9.8
1778	ADR022Wp	Q75A96				41324.8	357	7.5	9.0927			27	7	o43-65i72-91o101-123i210-232o237-259i271-293o303-325i		2				6		14		4					1
1779	ADR023Cp	Q75A95				81903.9	724	32.5	10.0226			26	0	o	M	2							3	18		5
1780	ADR024Wp	Q75A94				53383.9	472	2.5	6.8459			25	0	o	M	3							3	16		7
1781	ADR025Wp	Q75A93				40285.8	364	14	9.2302			20	0	o		4							6	18		2
1782	ADR026Wp	Q75A92				23805.2	209	-4	5.0706	Y	S	21	2	o5-22i175-197o	S	1				4		17		4									0
1783	ADR027Wp	Q75A91				46844.3	408	-7.5	5.142			0	0	o		1							12.5			12.5	13
1784	ADR028Wp	Q75A90				93898.3	832	26	9.3091	Y	A	51	1	i21-43o	S	3			9	2	4		1	9									2	545; 660
1785	ADR029Wp	Q75A89				137371	1214	20.5	8.2802			19	0	o		2							5	10		11	9
1786	ADR030Wp	Q75A88				29834.2	272	0	6.5004			20	3	o27-49i110-132o189-211i		4				6		16		1							2
1787	ADR031Cp	Q75A87				40995.8	364	1	6.7145			27	0	o	M	2							4	17.5	11.3	4.5	4.8
1788	ADR032Wp	Q75A86				39756.6	371	15.5	10.952			59	0	o		1			2				7.5	3		9.5	9		3
1789	ADR033Wp	Q75A85				67112.9	577	11.5	8.4742			0	0	o		2							9.5	2		13.5	12
1790	ADR034Wp	Q75A84				62183.1	555	5	7.203			24	0	o		5							2.5	8		13.5	8.5
1791	ADR035Cp	MRD1_ASHGO				94017.2	838	-7.5	5.7144			21	0	o	M	5							10.5	4.5	8	10
1792	ADR036Cp	ANT1_ASHGO				37169.8	340	17	10.4188			23	0	o		2			4				5.5	12		2.5	4.5
1793	ADR037Wp	Q75A81				25714.2	252	1	8.167			0	0	o		2			6				6.5	14			4
1794	ADR038Cp	Q75A80				22534.9	194	7	8.5951			21	0	o		3							10	8.5	9.8	5.5	8.3
1795	ADR039Wp	Q75A79				59166.9	503	-7.5	5.4231			0	0	o		3							4	3		17			2
1796	ADR040Cp	Q75A78				52292	473	-5.5	5.8527			23	0	o		2			13				5.5	4.5	5.7	3	5.3
1797	ADR041Wp	Q75A77				91548.4	813	-18	5.0729			16	0	o		1							5			11						10
1798	ADR042Wp	Q75A76				50503.3	442	17	9.316			28	0	o		3							4.5	13		8.5	7
1799	ADR043Wp	Q75A75				26774	240	-5	4.8423			0	0	o		4							5.5	8.5	7.5	11
1800	ADR044Cp	CWC27_ASHGO				32484.5	303	-3	5.2976			19	0	o		1							8.5	5		11.5	12.5
1801	ADR045Wp	TIM50_ASHGO				54797.5	476	6	8.2983		S	32	1	i111-130o	M	1								23	12.3			13.3					0
1802	ADR046Cp	Q75A72				104850	1009	-21	5.0795			23	0	o		1							24				14.5
1803	ADR047Wp	Q75A71				40776.2	373	-8.5	4.9984	Y	S	28	1	o10-32i	S	2			17	2				7									2	5; 243
1804	ADR048Wp	Q75A70	GT15			48259.1	420	10.5	8.6755		A	64	0	o	M	3					2	12		10		1
1805	ADR049Wp	LPE10_ASHGO				44053.5	393	8	8.4696		S	32	2	i318-340o355-374i	M	1						7		18									3	49; 54; 189
1806	ADR050Wp	Q75A68				45997.5	414	4	8.0169		A	39	7	o10-32i90-112o122-144i183-205o215-234i239-261o325-347i	S	2				2		22									2
1807	ADR051Cp	Q75A67				197588	1819	-18.5	5.526			38	0	o	M	5			1			2	8	10		1			3
1808	ADR052Wp	Q75A66				83578.3	750	6.5	7.6323			27	0	o		2				3		7	7			3	6		5
1809	ADR053Wp	Q75A65				15034.2	138	-5	4.452			16	0	o	M	2								25
1810	ADR054Cp	DEM1_ASHGO				59074.4	527	10.5	8.4296		S	29	0	o	M	2							4	21									0
1811	ADR055Cp	Q75A63				6873.31	62	9	11.1665		A	56	1	i41-60o	M	5				5	2	8	3	8
1812	ADR056Wp	Q75A62				52997.5	501	2.5	6.7028	Y	S	20	0	o	S	4			20					5									1	274
1813	ADR057Wp	Q75AH0				15765.1	149	22.5	12.3888		S	26	0	o	M	3			7				2	17									0
1814	ADR058Cp	Q75A61				34066.5	295	9	8.7806			0	0	o		2							11	6		6.5	9.3			7.3
1815	ADR059Cp	MKAR_ASHGO				38228.4	351	16.5	9.917			36	0	o		3			3				15.5	5.5	11
1816	ADR060Cp	LGE1_ASHGO				26264.4	244	0	6.5101			43	0	o		1							5			20	14.5
1817	ADR061Cp	AMN1_ASHGO				43239.2	392	25	10.0247			40	0	o		4						1	13	5		3			3
1818	ADR062Wp	Q75A57				40413.6	380	12	9.1049			20	0	o		4								10		13.5	9
1819	ADR063Wp	YOP1_ASHGO				20793	188	4.5	9.2089		A	21	3	i40-62o94-116i123-145o		5				3		21		1
1820	ADR064Cp	Q75A55				87780.5	791	6.5	7.1673			19	0	o		5							8.5	6		10.5	10
1821	ADR065Wp	Q75A54				101466	912	-8.5	5.8415			20	0	o		4							5.5			20.5	14.5
1822	ADR066Cp	Q75A53				22842.7	212	8.5	9.9573			48	4	i78-100o110-132i145-163o173-195i		3				2		23
1823	ADR067Wp	Q75A52				36801.2	335	2.5	7.2637			22	0	o		1							3			24
1824	ADR068Wp	Q75A51				41489.8	375	-1.5	6.0834			41	0	o		5							10	12		3
1825	ADR069Cp	Q75A50				65643.8	575	-44.5	4.3915			0	0	o		2										24.5	14
1826	ADR070Wp	Q75A49				42736.7	387	-10	4.9497			0	0	o	M	5								13		13
1827	ADR071Wp	ATG9_ASHGO				102811	897	-7	6.0297			26	7	i265-287o307-329i435-452o474-496i558-580o595-614i662-684o		1					2	12		2		8.5	5.5
1828	ADR072Cp	NOP14_ASHGO				92039.4	806	8.5	7.494			21	0	o	M	4								8.5	6.3	15.5	9.8
1829	ADR073Wp	Q75A46				51159.7	441	-0.5	6.4573			0	0	o		1							6	4		16
1830	ADR074Cp	Q75A45				18294.9	159	6.5	10.436			0	0	o		1							4	3		18
1831	ADR075Wp	LDB17_ASHGO				53112.8	457	-6	5.5318			37	0	o		4							7.5	2		15.5	12
1832	ADR076Cp	TBG_ASHGO				52604.5	470	-23.5	4.3659			17	0	o		1							11.5			13.5	14
1833	ADR077Cp	Q75A42				134963	1204	-9	6.052		S	38	0	o	M	5							4.5	20.5	13								4	388; 664; 693; 847
1834	ADR078Cp	CRR1_ASHGO	CBM18,GH16			50920.4	450	2	6.6726	Y	S	18	0	o	S	3								17	10.8	5.5		11.8					1	249
1835	ADR079Cp	Q75A40				38512.2	352	-1.5	6.2437		A	26	1	i12-29o		3			16				4.5	2			3		2
1836	ADR080Wp	Q75A39				79862.2	691	23.5	8.7704	Y	S	27	7	i5-27o154-176i222-244o264-283i304-324o334-356i376-398o	S	1				5		20											4	95; 107; 125; 146
1837	ADR081Cp	Q75A38				39537.4	347	-20.5	4.4255			16	0	o		1							8.5	5.5	7.7	10	10.3
1838	ADR082Cp	CD123_ASHGO				40511.6	355	-20	4.4497			18	0	o		1							6.5	5		7.5	8.5		2			4
1839	ADR083Wp	TCPD_ASHGO				57361.3	529	5.5	8.0011			39	0	o		4							4	20			3.5
1840	ADR084Cp	Q75A35				30511.8	276	14	9.7092			42	3	o143-165i198-220o240-262i	M	3			2	3		6	1	13
1841	ADR085Wp	Q75AH4				74159.6	679	0.5	6.5568			19	0	o		4			3				8.5	8		4.5	8
1842	ADR086Cp	RPB1_ASHGO				193379	1745	-23	5.3696			30	0	o		2							11.5		7	13.5	13.7	8
1843	ADR087Cp	PPID_ASHGO				39990.1	369	-3.5	5.8634			20	0	o		2							14	9.5	12.5		9.3
1844	ADR088Cp	Q75A32				19903.8	184	-13.5	4.3838			31	0	o	M	4								20		6
1845	ADR089Cp	Q75A31				9336.33	81	-3.5	4.6288			0	0	i		1							5			15	11		4
1846	ADR090Wp	SEC31_ASHGO				133191	1234	9.5	7.1551			35	0	o		2							10	9	10.7	4	8.2
1847	ADR091Wp	Q75A29				72660.6	664	4	7.075			20	12	i92-114o139-161i168-187o192-214i226-248o263-280i350-372o387-409i416-438o448-470i483-505o515-537i	M	5				3		23
1848	ADR092Wp	Q75A28				40220.9	355	6.5	8.1066			0	1	i76-98o		4							6	5		11	9.5		5
1849	ADR093Wp	Q75A27				20335.1	194	1.5	7.4433			25	0	o	S	5			18				5	2
1850	ADR094Wp	ARF_ASHGO				20527.5	181	0.5	6.8013			15	0	o		4							7.5	9.5	9.2	3.5	6.2		3.5	6.2
1851	ADR095Wp	Q75A25				13942.5	120	24	11.7848			31	0	o		1								3		22.5	12.5
1852	ADR096Cp	Q75A24				109907	967	-10.5	5.6048			25	0	o		3				2			5	6		12	10.5
1853	ADR097Wp	Q75A23				55357.8	506	20	9.5726			28	0	o	S	4							3	6		18
1854	ADR098Cp	Q75A22				23073.1	201	-5.5	4.9444			0	0	o		1							15.5	1		7.5	12
1855	ADR099Cp	Q75A21				40820.7	362	-18	4.4472			0	0	o		1			2				9.5			12	12.8			6.3
1856	ADR100Cp	Q75AG9				11302.9	100	6	10.7451			36	0	o	M	4								11		13	9
1857	ADR101Wp	Q75AG8				29047.4	257	-4.5	5.5458			25	0	o		2							5			20	13.5
1858	ADR102Wp	VATA_ASHGO				67799.6	617	-11.5	5.0361			0	0	o		2							8.5			4.5	8					11
1859	ADR103Cp	RL41_ASHGO				3335.16	25	17	13.4616			0	0	i		2			skipped because length 25 less than 30
1860	ADR104Cp	Q75AH2				35190.8	306	12.5	9.6552			23	1	i181-203o	M	5			1			1	1	17		5
1861	ADR105Wp	Q75AH1				51145.2	451	17	9.9188			0	4	o286-308i329-348o368-390i419-441o		2						24	1.5
1862	ADR106Wp	Q75AG7				92074.6	798	4.5	6.8933			24	0	o		1							8			15	13.5
1863	ADR107Wp	Q75A20				48701.3	442	0	6.5111			23	0	o		1							17.5			6.5	14.5
1864	ADR108Cp	Q75A19				31892.7	299	-3.5	5.6237			18	0	o		1			6				13.5	5			8.5
1865	ADR109Wp	Q75A18				9782.97	84	4.5	10.2593			31	0	o	M	2								7		20
1866	ADR110Cp	TRM10_ASHGO				34048.5	296	6	8.5703			0	0	o		2							4.5			21.5	13.5
1867	ADR111Wp	Q75A16				36076.8	321	5.5	8.1258			0	0	o		2							8.5	7.5	8.5	8
1868	ADR112Wp	Q75A02				66389.8	577	-2.5	6.1013			22	0	o		2							6.5			17.5	13.5
1869	ADR113Wp	Q75A11				81200	708	12.5	8.3793			32	0	o		4							2	9		15
1870	ADR114Cp	Q75A10				78602.8	694	-23	4.8074			22	0	o		4								4.5		19	11.8	12.3
1871	ADR115Wp	Q75A09				35386.6	313	3.5	7.0008			35	0	o	M	4								26
1872	ADR116Cp	Q75A14				28932.2	261	-14.5	4.2803			22	0	o		2							6.5			15			2.5	5
1873	ADR117Wp	Q75A13				48288.1	426	0.5	6.6062			18	0	o		2							20.5				12		3
1874	ADR118Cp	Q75A12				23010.4	212	-4.5	5.2901			0	0	o		1							11.5	3		6.5	10.5		4
1875	ADR119Wp	Q75A08				87712.2	748	-4.5	6.1264			19	0	o		3							7.5	5		11.5	10
1876	ADR120Cp	NAGS_ASHGO				61904.1	542	20.5	9.5728			38	0	o	M	2								23		2
1877	ADR121Wp	PSF2_ASHGO				24031.7	211	5	9.1794			25	0	o		2								4		14.5	9.5		4
1878	ADR121W-Ap	D8FGC3				22016.6	190	9.5	10.2226			25	0	o	M	4							7	9		10
1879	ADR122Cp	Q75A01				42613.5	375	-47.5	3.7448			15	3	i88-110o115-137i205-227o		5				5		7		10					2		2
1880	ADR123Wp	Q75A00		M28	aminopeptidase Y	57195.9	520	-27.5	4.3462	Y	S	17	0	o	S	3			20				2						2		2		5	74; 104; 139; 144; 411
1881	ADR124Cp	Q759Z9				70436	611	15.5	8.7954	Y	S	17	0	o	S	2			2		2		2	11		9							3	134; 160; 543
1882	ADR125Wp	Q759Z8				24246.3	205	-9	4.5545			20	0	o		2							5			21	15
1883	ADR126Cp	Q759Z7				78007.4	691	-0.5	6.4603			0	0	o		2						14	3.5			6.5	5.5
1884	ADR127Wp	Q759Z6				100391	877	-23.5	4.9235			45	7	o463-485i505-527o583-605i612-634o676-695i777-799o814-836i		2				7		10		7							2
1885	ADR128Cp	Q759Z5				94926.2	867	-21.5	4.8732	Y	S	21	1	i7-29o	S	2							13.5	7	10.8	4.5		6.3					3	690; 722; 739
1886	ADR130Wp	Q759Z3				62900.8	580	8.5	8.5308			0	0	o		2							3	21		3
1887	ADR131Cp	Q759Z2				34514.9	304	-2	5.9719			26	0	o		4						3	7	5		12
1888	ADR132Wp	Q759Z1				70140	626	-30.5	4.5829	Y	S	21	1	o564-586i	S	1			17	4	3		2										9	76; 87; 112; 195; 199; 245; 266; 293; 361
1889	ADR133Wp	Q759Z0				47849.9	415	-11	4.9672			21	0	o		1							8	3		12	11		2
1890	ADR134Cp	Q759Y9				44666	384	9	8.9944	Y	S	18	1	o308-330i	S	2			1		4	14		3		2			1				1	378
1891	ADR135Wp	SEN15_ASHGO				13188.9	118	-0.5	5.8722			21	0	o		5							7	6.5	7.5	13.5	11.8
1892	ADR136Cp	Q759Y7				31622.8	284	-2	6.1			35	0	o		5							7.5	6		8.5	8.5		4
1893	ADR137Wp	RNA14_ASHGO				78068.1	661	-7	5.4507			22	0	o		2							6			18	14
1894	ADR138Cp	ARGJ_ASHGO		T5	ornithine acetyltransferase precursor	46684	443	-6	4.9814			15	0	o	M	5							13	13
1895	ADR139Cp	Q759Y4				61558	558	2	6.9258	Y	A	31	11	i13-35o67-89i101-120o130-149i162-181o191-213i320-342o352-371i380-402o417-439i444-466o	M	3				6		18		1									1	143
1896	ADR140Cp	Q759Y3				78654.5	709	25	9.3173			0	0	o		4							4	20					2
1897	ADR141Wp	PALI_ASHGO				29530.4	266	-0.5	6.3855	Y	S	36	4	i7-29o94-113i126-148o158-176i	S	1				4		18		3									0
1898	ADR142Wp	Q759Y1				50604.7	456	9	8.0635			21	0	o	M	4							3.5	22.5	13.5
1899	ADR143Wp	KAR5_ASHGO				54033.4	478	-17	4.6332	Y	S	20	2	o420-442i455-477o	S	2			3	4	3	7		4		2			3				3	159; 371; 382
1900	ADR144Cp	Q759X9				32905.4	295	3.5	8.1564		S	27	0	o		5			4				6	9			5.5		5				0
1901	ADR145Cp	Q759X8				70274.4	635	-2	6.3259			19	0	o		1							11.5		7	15	16.3
1902	ADR146Cp	Q759X7				41005.5	378	2	6.792		S	19	0	o	S	4			7				6	13									0
1903	ADR147Cp	Q759X6				47171.7	413	-2	5.8997			34	0	o		4							9.5	7.5	9.7	10	10.5	9.5
1904	ADR148Wp	Q759X5				48558.5	421	23	10.3923			26	0	o		1										24	14
1905	ADR149Wp	Q759X4				98779.6	858	22.5	9.4857			22	0	o	M	2								23.5	13
1906	ADR150Cp	Q759X3				46002.7	417	22.5	10.0213			24	0	o	M	5							8	12.5		5.5		9.5
1907	ADR151Wp	Q759X2				46604.4	420	15.5	9.1027			34	0	o		2			4				5.5	8		8.5	7.5
1908	ADR152Cp	Q759X1										25	0	o	M	3								27
1909	ADR152C-Ap	Q759X0				34951	332	7	9.365			31	0	o	M	2						2		20		4
1910	ADR153Cp	Q759W9				51196.2	450	5	7.7578			0	0	o		1							7	7		10	9.5
1911	ADR154Wp	Q759W8				28384.7	252	0	6.51			0	0	o		2							5	4		9			6		2
1912	ADR155Cp	TIM10_ASHGO				9966.22	89	-1.5	5.0197			19	0	o		2							13.5	3		7.5	11
1913	ADR156Cp	Q759W6				56006.4	530	-9.5	5.3555			25	0	o		1							15			7	13		4
1914	ADR157Wp	Q759W5				44596.3	424	17	10.4262		S	24	0	o		3			12			8	2	3									0
1915	ADR158Wp	Q759W4		S26	signalase (animal) 21 kDa component	18820.9	167	8.5	10.2537	Y	S	29	1*	i7-24o	S	1			7				4	13		1							0
1916	ADR159Cp	Q759W3				67631.7	569	-14.5	5.0482			0	0	o		1							5.5			16.5	11.5		3
1917	ADR160Wp	Q759W2				25182.1	227	6	8.8438			22	0	o	M	3								17.5	10.3	5.5	4.3
1918	ADR161Wp	RMT2_ASHGO				46356.7	413	-32	4.2318			15	0	o	M	5							5	17								3
1919	ADR162Wp	CP51_ASHGO				60505.6	529	6	7.2583			27	2	o20-42i54-71o	S	2						2	6	8		6			3
1920	ADR163Wp	Q759V9				48272.9	426	-9	5.5027			34	0	o		3			11	7		1	2	3		1
1921	ADR164Cp	Q759V8				21716.6	199	-4	5.0965			26	0	o		4							6	10		1						8
1922	ADR165Cp	Q759V7				41094.8	397	2	6.9436			24	0	o		3							19.5				10.5		6
1923	ADR166Wp	Q759V6				15050.2	135	-4.5	4.6143			19	0	o		3			3				8			14	12
1924	ADR167Wp	Q759V5				97060.7	873	24.5	9.1304			24	0	o		5							4	8		15
1925	ADR168Cp	MSH3_ASHGO				117140	1032	13	7.7713			17	0	o	M	4										25.5	13.5
1926	ADR169Cp	Q759V3				23410.6	211	-1.5	6.0259			31	0	o		2							10	5		10	12
1927	ADR170Cp	Q759V2				43879.1	389	14.5	9.4607		A	63	2	o50-72i334-356o		4					3	17		2		1					2
1928	ADR171Cp	Q759V1				59979.3	522	-8	5.7749			0	0	o		2							10.5	4		7.5	9.5		3
1929	ADR172Cp	Q759V0				71700.3	658	14	7.9141			20	0	o		3							6	12		7
1930	ADR173Wp	Q759U9				46579.6	402	15.5	9.9734			24	1	i175-197o	M	3						4	4	16					2
1931	ADR174Cp	Q759U8				74672.9	671	22	8.2876			16	0	o		4							6.5	3		15.5	11.5
1932	ADR176Wp	LIS1_ASHGO				52249.6	461	9.5	7.5407			45	0	o		4							5.5	5		11	9.3		3.5	5.2
1933	ADR177Cp	Q759U6				95618.8	839	-21.5	4.9667			27	7	o430-452i473-490o550-572i579-601o639-661i741-763o773-795i		2				6		7		11							2
1934	ADR178Wp	LCMT1_ASHGO				37375.7	325	-3	5.725			24	0	o		2							6.5	4		9.5	8.5					5
1935	ADR179Cp	Q759U4				38587.7	332	-1.5	6.2634			0	0	o		1							3.5			21.5	13
1936	ADR180Cp	Q759U3				58912.1	517	-10.5	5.4262	Y	A	23	2	i12-29o462-484i	S	1			3	5	3	9		4					2				4	226; 294; 372; 422
1937	ADR181Wp	Q759U2				30849.8	272	4.5	7.3248			0	0	o		1							15	5		4			2
1938	ADR182Wp	Q759U1				67230	585	-29	4.5492			0	1	i131-153o		1					3		5.5	3		12.5	9.5
1939	ADR183Cp	Q759U0				34970.5	320	1.5	7.6733			0	0	o		1			2				7.5	1		13.5	11
1940	ADR184Wp	CYM1_ASHGO		M16	CYM1 peptidase	112270	990	5.5	6.7696			35	0	o	M	2							3	20		4
1941	ADR185Wp	TMEDA_ASHGO				24033.5	209	3	8.4629	Y	S	19	1	i177-199o	S	1			9	7	3	4	2										0
1942	ADR186Cp	Q759T7				19739.5	174	-8.5	4.487			36	0	o		2							8.5	3			6		6			7
1943	ADR187Wp	SPT5_ASHGO				103695	958	-6.5	5.9276			0	0	o		1							4.5			16.5	11		5
1944	ADR188Cp	Q759T5				7991.5	70	16.5	12.3683	Y	S	31	0	i	M	2							3	21					2				0
1945	ADR189Wp	EIF3G_ASHGO				29767	269	10	9.8937			0	0	o		1							6.5			18.5	13
1946	ADR190Wp	BNA7_ASHGO				27250	241	-4.5	5.7342			0	0	o		1							14			5	10.5					6
1947	ADR191Cp	Q759T2				45347.7	392	-10.5	4.9912			19	0	o		1							10			11	11.5					5
1948	ADR192Cp	SNX41_ASHGO				68637.5	603	-6	5.8067			0	0	o		1							8.5			15.5	12.5
1949	ADR193Wp	DYL1_ASHGO				10047.5	88	1	6.9692			0	0	o		2							20	3		2	12
1950	ADR194Cp	Q759S9				69872.8	637	-0.5	6.4594			35	0	o		2							3.5			21.5	13
1951	ADR195Cp	Q759S8				32544.9	297	-7	4.9046			0	0	o		2										23.5	13.5
1952	ADR196Wp	ERG6_ASHGO				41745.7	373	-9	5.0827			0	0	o		1							8	5		4			4			4
1953	ADR197Wp	Q759S6				60673.6	559	8	8.7496			40	12	i88-110o130-149i156-178o188-210i231-253o263-282i302-324o352-374i381-398o413-435i448-470o485-507i		3						27
1954	ADR198Cp	Q759S5				62200.5	549	7.5	7.187			20	0	o		2							9			15	13
1955	ADR199Cp	Q759S4				105498	944	3.5	6.7067			0	0	o		1						5	4.5			13.5	9.5		2
1956	ADR200Cp	Q759S3				243433	2338	-43	5.0159	Y	S	26	1	o1760-1782i	S	1			24				1										10	98; 445; 635; 752; 761; 770; 779; 780; 2123; 2135
1957	ADR201Wp	Q759S2				16528.6	145	1.5	7.0731			16	0	o		4							8	4.5	7	10.5	10.8
1958	ADR202Cp	Q759S1				49842.8	443	19	9.8412		S	20	1	o266-288i		5			5	5		5	2	7					2				1	323
1959	ADR203Cp	Q759S0				27447.5	243	19.5	11.2012			22	0	o		4							5	1		15			4
1960	ADR204Wp	Q759R9				39417.3	339	7.5	8.2688			28	0	o	M	4							2	4		19
1961	ADR205Cp	Q759R8				28561.1	246	-1	6.3008			20	0	o		3							2	4		16						4
1962	ADR206Wp	RL3_ASHGO				43696.4	387	48	10.9863			55	0	o	M	5							6	19
1963	ADR207Cp	Q759R6				19717.4	172	11	9.1711			37	0	o		1							4	8		9	7.5		3
1964	ADR208Wp	Q759R5				32183.3	296	3.5	7.2991		S	44	0	o	M	1						4	7	13		1							0
1965	ADR209Wp	Q759R4				47862.2	449	22	10.1426			43	0	o		2							6.5	8		12.5	10
1966	ADR210Cp	ALG8_ASHGO	GT57			64925.4	570	21	9.5251			58	9	i160-182o219-238i259-281o301-323i376-398o413-435i456-478o503-525i537-559o		3				2		24
1967	ADR211Wp	Q759R2				66991	600	-10	5.3606			37	0	o		1							8.5			14	11.8	8.8
1968	ADR212Cp	Q759R1				93307.1	821	7	7.1955			27	0	o		3							9	5		12
1969	ADR213Cp	Q759R0				64353.8	572	11	8.4077			42	0	o		4							6	11		8
1970	ADR214Wp	Q759Q9				36102.3	322	-0.5	6.3712			19	0	o		3							13	11.5	12.8		8.3
1971	ADR215Cp	Q759Q8				38852.6	339	15.5	9.9981			0	0	o		2							5.5	4		17.5	12
1972	ADR216Wp	Q759Q7				126121	1115	-45	4.598			24	0	o		1							5.5			16.5	12.5					2
1973	ADR217Cp	DAD2_ASHGO				12478.8	111	-8	4.2392			30	0	o		2							5.5			20.5	13.5
1974	ADR218Wp	SGO1_ASHGO				72330.1	648	2.5	6.8625		S	24	0	o	M	5								13		12.5	8.5						5	51; 80; 132; 253; 336
1975	ADR219Cp	Q759Q4				38998.4	340	1.5	6.7832			29	0	o		4							7	5.5		11.5		9
1976	ADR220Wp	Q759Q3				37813.9	329	-5.5	5.4748			0	1	i309-328o		1				2			12	2		9	12.5
1977	ADR221Cp	Q759Q2				85160.6	773	8.5	8.4019			0	0	o		1							8			9	9.5		8
1978	ADR222Wp	Q759Q1				16559.2	138	4.5	9.2118			26	0	o		4							6.5	14.5	11	4
1979	ADR223Cp	Q759Q0				22829.3	202	21.5	10.5997			18	0	o	M	4								23		4
1980	ADR224Wp	Q759P9				122060	1090	6.5	7.1476			34	0	o		1							7.5			18.5	13.5
1981	ADR225Wp	Q759P8				27373.3	236	16	9.9506			19	0	o		2										23.5	15
1982	ADR226Cp	TVP38_ASHGO				35133.1	307	11.5	9.7678			0	5	o72-91i112-134o149-171i224-246o266-285i		2						26
1983	ADR227Wp	Q759P6				31607.5	286	18.5	10.3097			27	1	o218-240i		4						5	3	9		9
1984	ADR228Wp	Q759P5				25474.5	227	-1	6.1928			35	0	o		4								20.5		5	3.3	13.3
1985	ADR229Cp	Q75A04				33467.2	310	-0.5	6.347	Y	A	23	7	o4-26i38-60o75-93i143-165o193-215i220-242o290-309i	S	1	P or S	281 or 284				22		3									0
1986	ADR230Wp	DIA2_ASHGO				79099.6	685	32	9.5097			0	0	o		1							3.5			20.5	12.5
1987	ADR231Cp	Q759P4				92195.9	816	24	9.2267			0	0	o		1						11	1.5			10.5	6.5		2
1988	ADR232Wp	Q759P3				92394.1	855	-8	6.0173			22	0	o		5								3		22.5	12.5
1989	ADR233Wp	Q759P2				33314.8	313	1.5	6.9061			46	0	o		2								4		21.5	12
1990	ADR234Cp	Q759P1				18479.9	173	-3	5.2986			19	0	o		2							13	8		5
1991	ADR235Wp	COFI_ASHGO				15901.8	143	-3.5	4.8337			16	0	o		1							12.5	5.5	9.8	8	12.3
1992	ADR236Wp	Q759N9				46980.4	415	12	9.0374			23	0	o		4							3.5	4		16.5	10.5
1993	ADR237Cp	Q759N8				65044.1	574	-1.5	6.271			19	0	o		2					2		9			13	12
1994	ADR238Cp	Q759N7				53711.8	476	-10	4.9202	Y	S	19	0	o	S	4			17	3	2		2	2									8	131; 162; 198; 220; 252; 263; 344; 362
1995	ADR239Wp	Q759N6				73802.6	648	-8.5	6.0198		A	61	1	i39-61o		5			14	2	3	2		4
1996	ADR240Cp	Q759N5				9250.38	79	1	7.2907			0	0	o		2							10.5	4		7.5	10.5		2
1997	ADR241Cp	Q759N4				112583	993	-18	5.4961			21	0	o		5							5	5		11			4
1998	ADR242Cp	Q759N3				58091.9	521	-50.5	4.0848			17	0	o		1							8	3		15	12.5
1999	ADR243Cp	Q759N2				23768.9	205	8.5	8.8998			22	0	o		4							4			22
[truncated: 2,785 more rows]

## Sheet: Table A1.2
	A. gossypii ORF	S. cerevisiae homolog(s)	Predicted protein function	Theoretical MW (kDa) / pI	Predicted N-glycosylation sites
	Chromosome I
	AAL179W	PRY1	Probable Ca2+-chelating fucntion	39 / 5.0	0
	AAL178W	PRY1, PRY2	Probable Ca2+-chelating fucntion	22 / 8.1	3
	AAL092C	SVS1, SRL1	Cell wall and vacuolar mannoprotein	20 / 4.9	2
	AAL056C	CPR5, CPR2	Peptidyl-prolyl cis-trans isomerase (cyclophilin)	22 / 4.8	2
	AAR129C	YDR415C	Metallo protease M28 (Aminopeptidase)	41 / 5.6	4
	AAR163C	MF(ALPHA)1, MF(ALPHA)2	Mating pheromone a-factor	10 / 6.0	1
	Chromosome II
	ABL189W	YDL237W	Altered inheritance of mitochondria protein 6 (AIM6); probable phosphoric diester hydrolase activity	44 / 4.9	2
	ABL123C	PEP4	Aspartyl protease A1 (CtsD peptidase (Aspergillus-type))	54 / 6.7	6
	ABR026C	CWP1	Cell wall mannoprotein	16 / 4.5	0
	Chromosome III
	ACL202W	DFG5	a-1,6-mannanase	51 / 6.5	7
	ACR143W	PEP4	Aspartyl protease A1	43 / 4.9	0
	ACR144W	PEP4	Aspartyl protease A1 (Saccharopepsin)	44 / 4.7	1
	ACR272C	CWP1	Cell wall mannoprotein	15 / 4.4	1
	ACR273W	CWP1	Cell wall mannoprotein	16 / 6.1	0
	Chromosome IV
	ADL398C	CWP1	Cell wall mannoprotein	16 / 4.8	0
	ADL397C-B	No homolog	FMN-binding protein with probable oxidoreductase activity	22 / 7.4	1
	ADL369C	MRL1	Mannose 6-phosphate receptor-like protein 1	30 / 9.9	2
	ADR020C	MNT3	a-mannosyltransferase	67 / 10.0	1
	ADR056W	TOS1	Cell wall protein of unknown function	53 / 6.7	1
	ADR123W	APE3	Metallo protease M28 (Aminopeptidase Y)	57 / 4.4	5
	ADR238C	No homolog	Acid phosphatase	54 / 4.9	8
	ADR322W	UTH1, NCA3	Member of the SUN family	53 / 4.2	6
	Chromosome V
	AEL312C	YMR244W	Member of the SUN family	34 / 5.3	2
	AEL197C	MID1	Membrane protein required for Ca2+ influx stimulated by pheromone	59 / 4.9	9
	AEL134W	KRE9	Glycoprotein involved in cell wall b-glucan assembly	32 / 8.2	2
	AEL110W	PIR1, HSP150	Cell wall glycoprotein	26 / 4.2	0
	AEL103W	CIS3, PIR1, PIR3	Cell wall glycoprotein	20 / 4.6	1
	AEL040W	YCR015C	Haloacid dehydrogenase (HAD)-superfamily hydrolase	17 / 9.2	0
	AER022W	YBR139W	Serine carboxypeptidase Y (S10 family)	59 / 6.4	3
	AER039W	MPD2	Member of the protein disulfide isomerase (PDI) family	28 / 5.0	0
	AER372C	SUN4, SIM1	Member of the SUN family	46 / 6.6	0
	AER428W	OM45	Unknown	54 / 7.3	3
	AER454C	YJR107W	Triglyceride lipase	36 / 6.4	1
	Chromosome VI
	AFL173C	No homolog	Unknown	39 / 8.3	1
	AFL062W	MF(ALPHA)1, MF(ALPHA)2	Mating pheromone a-factor	13 / 5.2	1
	AFR029C	DSE2	Daughter cell-specific secreted protein with similarity to glucanases	16 / 5.0	1
	AFR038W	YHR138C	Unknown	10 / 5.8	0
	AFR048W	No homolog	Ureohydrolase	42 / 6.4	1
	AFR298C	YIL156W-B	Unknown	8 / 8.2	0
	AFR324W	VPS62, TDA6	Vacuolar protein sorting (VPS) protein	52 / 6.7	0
	AFR367W	FRD1, OSM1	Succinate dehydrogenase/fumarate reductase (NADH) flavoprotein	54 / 9.2	0
	AFR473W	No homolog	Unknown	89 / 4.6	3
	AFR476C	AGA2	Adhesion subunit of a-agglutinin	27 / 7.3	1
	AFR529W	SUC2	Invertase	65 / 4.6	7
	AFR755W	No homolog	FMN-binding protein with probable oxidoreductase activity	22 / 7.4	1
	AFR756W	CWP1	Cell wall mannoprotein	16 / 4.8	0
	Chromosome VII
	AGL354C	SCW4, SCW10	Glucan 1,3-b-glucosidase	47 / 6.2	0
	AGL343C	BGL2	Glucan 1,3-b-glucosidase	34 / 4.5	0
	AGL326W	CPS1	Metallo carboxypeptidase S (M20 family)	63 / 4.7	4
	AGR072W	LCL2	Long chronological lifspan protein 2	14 / 7.7	0
	AGR178W	GTB1	Glucosidase II b subunit	75 / 5.2	2
	AGR225W-A	No homolog	Unknown	10 / 4.4	0
	AGR240W	BAR1	Aspartyl protease A1 (Pepsin A)	48 / 4.7	3
	AGR407C	PEP4	Aspartyl protease A1 (Pepsin A)	42 / 5.7	4

## Sheet: Table A1.3
				EGI producing culture					EGI producing vs. non-EGI producing cultures								Gene expression correlation with EGI activity
			30 min DTT		1 h DTT		4 h DTT		4 h		7 h		10 h		14 h
FTP file order	Gene_ID	Best Cluster	log2(fold change)	Significance	log2(fold change)	Significance	log2(fold change)	Significance	log2(fold change)	Significance	log2(fold change)	Significance	log2(fold change)	Significance	log2(fold change)	Significance	q-value	p-value	Absolute correlation > 0.7	NN D-score SP	HMM Pred	AgosDESCs	ScerBEST	ScerCOMMONs	ScerDESCs
1	AAL186W	6	0.0758516	0	0.0629335	0	0.479364	0	-0.108228	0	-0.00412818	0	-0.0560877	0	-0.203449	0	0.173683	0.604236	0	Y	S	Syntenic homolog of S. cerevisiae YMR274C (RCE1)	YMR274C	YMR274C:RCE1	YMR274C:Type II CAAX prenyl protease involved in the proteolysis and maturation of Ras and the a-factor mating pheromone
2	AAL185W	2	-0.0467557	0	-0.554074	0	0.0534501	0	-0.0464479	0	0.130405	0	-0.10644	0	-0.104876	0	0.103416	0.284375	0			Syntenic homolog of S. cerevisiae YML109W (ZDS2) and YMR273C (ZDS1)	YMR273C	YML109W:CES4,ZDS2;YMR273C:CES1,CKM1,NRC1,OSS1,ZDS1	YML109W:Protein that interacts with silencing proteins at the telomere, involved in transcriptional silencing; implicated in the mitotic exit network through regulation of Cdc14p localization; paralog of Zds1p;YMR273C:Protein that interacts with silencing proteins at the telomere, involved in transcriptional silencing; has a role in localization of PKA subunit Bcy1p; implicated in mRNA nuclear ex…
3	AAL184W	6	0.0231686	0	1.66381	-1	1.58788	-1	-0.0142672	0	0.213219	0	-0.202935	0	-0.234141	0	0.186166	0.662696	0			Syntenic homolog of S. cerevisiae YML108W	YML108W	YML108W:	YML108W:Putative protein of unknown function whose structure defines a new subfamily of the split beta-alpha-beta sandwiches; green fluorescent protein (GFP)-fusion protein localizes to the cytoplasm and nucleus; YML108W is not an essential gene
4	AAL183W	2	0.549027	0	0.601785	0	0.51542	0	-0.226184	0	0.084134	0	-0.0529505	0	-0.238181	0	0.0552786	0.0849503	0			Syntenic homolog of S. cerevisiae YMR272C (SCS7)	YMR272C	YMR272C:FAH1,SCS7	YMR272C:Sphingolipid alpha-hydroxylase, functions in the alpha-hydroxylation of sphingolipid-associated very long chain fatty acids, has both cytochrome b5-like and hydroxylase/desaturase domains, not essential for growth
5	AAL182W	2	0.108291	0	-0.18462	0	-0.400749	0	-0.0559082	0	0.0753588	0	-0.0301522	0	-0.220075	0	0.0442083	0.00521224	0			Syntenic homolog of S. cerevisiae YJL074C (SMC3)	YJL074C	YJL074C:SMC3	YJL074C:Subunit of the multiprotein cohesin complex required for sister chromatid cohesion in mitotic cells; also required, with Rec8p, for cohesion and recombination during meiosis; phylogenetically conserved SMC chromosomal ATPase family member
6	AAL181C	2	-0.422964	0	-0.867524	1	-1.00286	1	-0.0333858	0	0.130991	0	-0.026529	0	-0.131626	0	0.0452023	0.0422195	0			Syntenic homolog of S. cerevisiae YJL076W (NET1) and YKR010C (TOF2)	YKR010C	YJL076W:CFI1,ESC5,NET1,SRM8;YKR010C:TOF2	YJL076W:Core subunit of the RENT complex, which is a complex involved in nucleolar silencing and telophase exit; stimulates transcription by RNA polymerase I and regulates nucleolar structure;YKR010C:Protein required for rDNA silencing and mitotic rDNA condensation; stimulates Cdc14p phosphatase activity and biphasic release to promote rDNA repeat segregation; required for condensin recruitment t…
7	AAL180C	5	-0.414338	0	-0.0492388	0	-0.479769	0	-0.235611	0	-0.447128	0	0.0586688	0	0.071236	0	0.0541521	0.080793	0			Syntenic homolog of S. cerevisiae YKR011C	YKR011C	YKR011C:	YKR011C:Putative protein of unknown function; green fluorescent protein (GFP)-fusion protein localizes to the nucleus
8	AAL179W	1	0.696624	0	1.42693	-1	2.52271	-1	-0.0752986	0	-0.0297555	0	0.0467405	0	0.0954537	0	0.0539691	0.0797031	0	Y	S	Syntenic homolog of S. cerevisiae YJL079C (PRY1)	YJL079C	YJL079C:PRY1	YJL079C:Protein of unknown function
9	AAL178W	6	0.186045	0	1.15325	-1	1.26819	-1	-0.158844	0	-0.00723246	0	0.0593845	0	0.111264	0	0.0536293	0.0779121	0	Y	S	Syntenic homolog of S. cerevisiae YJL079C (PRY1) and YKR013W (PRY2).Tandem gene duplication in Ashbya gossypii	YJL079C	YJL079C:PRY1;YKR013W:PRY2,YFW12	YJL079C:Protein of unknown function;YKR013W:Protein of unknown function
10	AAL177W	3	0.19896	0	0.452569	0	0.988528	-1	-0.0808284	0	0.0797524	0	-0.0204421	0	-0.0678915	0	0.0442083	0.00863792	0			Syntenic homolog of S. cerevisiae YJL080C (SCP160)	YJL080C	YJL080C:SCP160	YJL080C:Essential RNA-binding G protein effector of mating response pathway, mainly associated with nuclear envelope and ER, interacts in mRNA-dependent manner with translating ribosomes via multiple KH domains, similar to vertebrate vigilins
11	AAL176C	8	-0.488376	0	-0.82781	1	-1.35251	1	0.0584708	0	-0.245009	0	-0.00615382	0	0.11389	0	0.0442083	0.0282648	0			Syntenic homolog of S. cerevisiae YKR014C (YPT52)	YKR014C	YKR014C:YPT52	YKR014C:GTPase, similar to Ypt51p and Ypt53p and to mammalian rab5; required for vacuolar protein sorting and endocytosis
12	AAL175W	6	-0.150136	0	-0.108776	0	0.126466	0	-0.0250076	0	0.26157	0	-0.149819	0	-0.0721299	0	0.0967901	0.250683	0			Non-syntenic homolog of S. cerevisiae YML099C (ARG81)	YML099C	YML099C:ARG81,ARGR2,ARGRII	YML099C:Zinc-finger transcription factor of the Zn(2)-Cys(6) binuclear cluster domain type, involved in the regulation of arginine-responsive genes; acts with Arg80p and Arg82p
13	AAL174C	2	-0.20735	0	-0.394076	0	-0.232035	0	-0.0635911	0	0.0758129	0	-0.0212449	0	-0.00434207	0	0.0714188	0.144246	0			Syntenic homolog of S. cerevisiae YLL001W (DNM1)	YLL001W	YLL001W:DNM1	YLL001W:Dynamin-related GTPase required for mitochondrial fission and morphology; assembles on the cytoplasmic face of mitochondrial tubules at sites at which division will occur; also participates in endocytosis and regulating peroxisome abundance
14	AAL173C	1	0.0631537	0	0.0487104	0	0.394608	0	-0.00252519	0	0.0191115	0	0.0105504	0	-0.133872	0	0.231925	0.895672	0			Syntenic homolog of S. cerevisiae YLL002W (RTT109)	YLL002W	YLL002W:KIM2,REM50,RTT109	YLL002W:Histone acetyltransferase critical for cell survival in the presence of DNA damage during S phase; acetylates H3-K56 and H3-K9; involved in non-homologous end joining and in regulation of Ty1 transposition; interacts physically with Vps75p
15	AAL172C	3	-0.631958	0	-0.108555	0	0.383892	0	0.261739	0	-0.277555	0	0.122048	0	-0.0140263	0	0.0619742	0.107669	0			Syntenic homolog of S. cerevisiae YJL001W (PRE3) 1-intron	YJL001W	YJL001W:CRL21,PRE3	YJL001W:Beta 1 subunit of the 20S proteasome, responsible for cleavage after acidic residues in peptides
16	AAL171W	1	-0.330403	0	-0.493423	0	0.267996	0	-0.089196	0	0.107151	0	-0.0506739	0	-0.0686222	0	0.100345	0.267482	0			Syntenic homolog of S. cerevisiae YLL003W (SFI1)	YLL003W	YLL003W:SFI1	YLL003W:Centrin (Cdc31p)-binding protein required for spindle pole body (SPB) duplication, localizes to the half-bridge of the SPB, required for progression through G(2)-M transition, has similarity to Xenopus laevis XCAP-C
17	AAL170W	3	0.136078	0	-0.284381	0	0.145668	0	-0.146693	0	0.055083	0	0.000439966	0	-0.0581102	0	0.0442083	0.0137768	0	Y	S	Syntenic homolog of S. cerevisiae YJL002C (OST1)	YJL002C	YJL002C:NLT1,OST1	YJL002C:Alpha subunit of the oligosaccharyltransferase complex of the ER lumen, which catalyzes asparagine-linked glycosylation of newly synthesized proteins
18	AAL169C	2	-0.553235	0	-0.258367	0	-0.26677	0	-0.0964042	0	0.219986	0	-0.082308	0	-0.184414	0	0.0619936	0.107759	0			Syntenic homolog of S. cerevisiae YLL004W (ORC3)	YLL004W	YLL004W:ORC3	YLL004W:Subunit of the origin recognition complex, which directs DNA replication by binding to replication origins and is also involved in transcriptional silencing
19	AAL168C	1	0.804135	0	1.0169	0	0.890796	0	0.10349	0	-0.0701434	0	0.14466	0	-0.0482023	0	0.157846	0.531532	0		A	Syntenic homolog of S. cerevisiae YJL003W (COX16)	YJL003W	YJL003W:COX16	YJL003W:Mitochondrial inner membrane protein, required for assembly of cytochrome c oxidase
20	AAL167W	6	0.303665	0	2.02558	0	1.86924	0	-0.100301	0	0.212133	0	-0.318019	0	-0.195454	0	0.106923	0.300415	0			Syntenic homolog of S. cerevisiae YLL005C (SPO75)	YLL005C	YLL005C:SPO75	YLL005C:Meiosis-specific protein of unknown function, required for spore wall formation during sporulation; dispensable for both nuclear divisions during meiosis
21	AAL166C	3	0.221106	0	0.681406	-1	1.36182	-1	-0.131249	0	0.132197	0	0.0307294	0	-0.0452254	0	0.0442083	0.0319079	0			Syntenic homolog of S. cerevisiae YLL006W (MMM1)	YLL006W	YLL006W:MMM1,YME6	YLL006W:Mitochondrial outer membrane protein, component of the Mdm10-Mdm12-Mmm1 complex involved in import and assembly of outer membrane beta-barrel proteins
22	AAL165W	3	1.29234	-1	1.30095	-1	2.07816	-1	-0.0962335	0	0.251313	0	0.0471761	0	-0.0662052	0	0.0442083	0.0222481	0			Syntenic homolog of S. cerevisiae YLL007C	YLL007C	YLL007C:	YLL007C:Putative protein of unknown function; green fluorescent protein (GFP)-fusion protein localizes to the cytoplasm; YLL007C is not an essential gene
23	AAL164C	3	-1.008	0	0.735051	0	0.852225	0	0.0683857	0	0.475091	0	0.0055206	0	-0.182132	0	0.0504064	0.064525	0			Syntenic homolog of S. cerevisiae YLL008W (DRS1)	YLL008W	YLL008W:DRS1	YLL008W:Nucleolar DEAD-box protein required for ribosome assembly and function, including synthesis of 60S ribosomal subunits; constituent of 66S pre-ribosomal particles
24	AAL163W	3	-0.0931444	0	-0.364634	0	-0.00650386	0	0.0427364	0	-0.00212561	0	-0.0307485	0	-0.00721621	0	0.0442083	0.00980447	0		A	Syntenic homolog of S. cerevisiae YJL004C (SYS1)	YJL004C	YJL004C:SYS1	YJL004C:Integral membrane protein of the Golgi required for targeting of the Arf-like GTPase Arl3p to the Golgi; multicopy suppressor of ypt6 null mutation
25	AAL162C	8	-0.0270882	0	-0.498535	0	-0.93192	1	-0.108374	0	0.0452387	0	0.0816837	0	0.108835	0	0.0442083	0.0320384	0			Syntenic homolog of S. cerevisiae YJL005W (CYR1)	YJL005W	YJL005W:CDC35,CYR1,FIL1,HSR1,SRA4,TSM0185	YJL005W:Adenylate cyclase, required for cAMP production and cAMP-dependent protein kinase signaling; the cAMP pathway controls a variety of cellular processes, including metabolism, cell cycle, stress response, stationary phase, and sporulation
26	AAL161W	4	0.357817	0	0.533302	0	1.09947	0	0.431445	0	-0.0568656	0	0.421137	0	0.132294	0	0.226463	0.866039	0			Syntenic homolog of S. cerevisiae YLL009C (COX17)	YLL009C	YLL009C:COX17	YLL009C:Copper metallochaperone that transfers copper to Sco1p and Cox11p for eventual delivery to cytochrome c oxidase
27	AAL160W	5	1.23004	0	0.965151	0	0.523128	0	0.271296	0	-0.254014	0	0.373407	0	0.266166	0	0.0899921	0.218533	0			Syntenic homolog of S. cerevisiae YLR017W (MEU1)	YLR017W	YLR017W:MEU1	YLR017W:Methylthioadenosine phosphorylase (MTAP), catalyzes the initial step in the methionine salvage pathway; affects polyamine biosynthesis through regulation of ornithine decarboxylase (Spe1p) activity; regulates ADH2 gene expression
28	AAL159C	6	0.325638	0	0.241057	0	0.898913	-1	-0.0915619	0	-0.0932566	0	-0.0721193	0	-0.0137347	0	0.0554358	0.0852842	0			Syntenic homolog of S. cerevisiae YLR018C (POM34)	YLR018C	YLR018C:POM34	YLR018C:Integral membrane protein of the nuclear pore; has an important role in maintaining the architecture of the pore complex
29	AAL158W	2	-0.239517	0	-0.580406	0	0.00587489	0	-0.132684	0	0.130501	0	-0.110553	0	-0.0626863	0	0.0807702	0.181077	0			Syntenic homolog of S. cerevisiae YLL010C (PSR1) and YLR019W (PSR2)	YLR019W	YLL010C:PSR1;YLR019W:PSR2	YLL010C:Plasma membrane associated protein phosphatase involved in the general stress response; required along with binding partner Whi2p for full activation of STRE-mediated gene expression, possibly through dephosphorylation of Msn2p;YLR019W:Functionally redundant Psr1p homolog, a plasma membrane phosphatase involved in the general stress response; required with Psr1p and Whi2p for full activat…
30	AAL157C	3	-1.20832	0	-0.151304	0	0.215091	0	0.149031	0	0.497369	0	-0.187682	0	-0.296612	0	0.0451238	0.0418887	0			Syntenic homolog of S. cerevisiae YLL011W (SOF1)	YLL011W	YLL011W:SOF1	YLL011W:Essential protein required for biogenesis of 40S (small) ribosomal subunit; has similarity to the beta subunit of trimeric G-proteins and the splicing factor Prp4p
31	AAL156C	8	-0.138577	0	-0.977784	1	-0.839599	1	-0.142021	0	0.0413074	0	-0.0843102	0	-0.173533	0	0.110448	0.315101	0	Y	A	Syntenic homolog of S. cerevisiae YLR020C (YEH2) and YLL012W (YEH1)	YLL012W	YLR020C:YEH2;YLL012W:YEH1	YLR020C:Steryl ester hydrolase, catalyzes steryl ester hydrolysis at the plasma membrane; involved in sterol metabolism;YLL012W:Steryl ester hydrolase, one of three gene products (Yeh1p, Yeh2p, Tgl1p) responsible for steryl ester hydrolase activity and involved in sterol homeostasis; localized to lipid particle membranes
32	AAL155W	1	0.204169	0	0.0240308	0	0.497164	0	-0.000712097	0	-0.0166371	0	0.0675819	0	-0.0648325	0	0.0615189	0.106575	0			Syntenic homolog of S. cerevisiae YLR021W (IRC25)	YLR021W	YLR021W:DMP2,IRC25,PBA3,POC3	YLR021W:Component of a heterodimeric Poc4p-Irc25p chaperone involved in assembly of alpha subunits into the 20S proteasome; may regulate formation of proteasome isoforms with alternative subunits under different conditions
33	AAL154C	7	-0.393708	0	-0.802698	0	-0.554322	0	0.189346	0	-0.00519115	0	0.078484	0	0.171114	0	0.130157	0.40445	0			Syntenic homolog of S. cerevisiae YLR022C (SDO1)	YLR022C	YLR022C:SDO1	YLR022C:Essential protein involved in 60S ribosome maturation; ortholog of the human protein (SBDS) responsible for autosomal recessive Shwachman-Bodian-Diamond Syndrome; highly conserved across archae and eukaryotes
34	AAL153C	1	0.0821601	0	0.102555	0	0.0560527	0	0.0315943	0	0.00493722	0	0.023283	0	-0.0318943	0	0.147015	0.479148	0			Syntenic homolog of S. cerevisiae YLR023C (IZH3)	YLR023C	YLR023C:IZH3	YLR023C:Membrane protein involved in zinc ion homeostasis, member of the four-protein IZH family, expression induced by zinc deficiency; deletion reduces sensitivity to elevated zinc and shortens lag phase, overexpression reduces Zap1p activity
35	AAL152W	2	-0.185204	0	-0.365833	0	0.087249	0	-0.0804973	0	0.173638	0	0.0687961	0	0.0784226	0	0.10396	0.287554	0			Syntenic homolog of S. cerevisiae YLL013C (PUF3)	YLL013C	YLL013C:PUF3	YLL013C:Protein of the mitochondrial outer surface, links the Arp2/3 complex with the mitochore during anterograde mitochondrial movement; also binds to and promotes degradation of mRNAs for select nuclear-encoded mitochondrial proteins
36	AAL151C	1	0.130409	0	0.352933	0	0.755968	-1	0.0829773	0	-0.0638998	0	0.0692926	0	-0.193855	0	0.0442083	0.0112808	0			Syntenic homolog of S. cerevisiae YLL014W	YLL014W	YLL014W:EMC6	YLL014W:Member of a transmembrane complex required for efficient folding of proteins in the ER; null mutant displays induction of the unfolded protein response
37	AAL150W	3	-0.162917	0	0.458031	0	1.05149	-1	0.0528672	0	0.326347	0	0.018736	0	-0.263722	0	0.0442083	0.0254011	0			Syntenic homolog of S. cerevisiae YGR187C (HGH1)	YGR187C	YGR187C:HGH1	YGR187C:Nonessential protein of unknown function; predicted to be involved in ribosome biogenesis; green fluorescent protein (GFP)-fusion protein localizes to the cytoplasm; similar to mammalian BRP16 (Brain protein 16)
38	AAL149C	2	-0.513462	0	-0.515693	0	-0.422345	0	-0.0235337	0	-0.0499954	0	0.0750176	0	-0.123291	0	0.0600093	0.101642	0			Syntenic homolog of S. cerevisiae YGR186W (TFG1)	YGR186W	YGR186W:RAP74,SSU71,TFG1	YGR186W:TFIIF (Transcription Factor II) largest subunit; involved in both transcription initiation and elongation of RNA polymerase II; homologous to human RAP74
39	AAL148W	2	0.01992	0	-0.121591	0	-0.100856	0	-0.00540239	0	-0.0455764	0	0.0700252	0	-0.0522122	0	0.0442083	0.0105596	0			Syntenic homolog of S. cerevisiae YGR185C (TYS1)	YGR185C	YGR185C:TTS1,TYS1,TyrRS	YGR185C:Cytoplasmic tyrosyl-tRNA synthetase, required for cytoplasmic protein synthesis; interacts with positions 34 and 35 of the tRNATyr anticodon; mutations in human ortholog YARS are associated with Charcot-Marie-Tooth (CMT) neuropathies
40	AAL147C	9	-0.524594	0	-1.3312	1	-1.17465	1	-0.116145	0	0.0526481	0	-0.0036614	0	0.0187	0	0.0722233	0.148087	0			Syntenic homolog of S. cerevisiae YLR024C (UBR2)	YLR024C	YLR024C:UBR2	YLR024C:Cytoplasmic ubiquitin-protein ligase (E3); required for ubiquitylation of Rpn4p; mediates formation of a Mub1p-Ubr2p-Rad6p complex
41	AAL146W	8	0.365804	0	-0.581371	0	-0.760301	1	-0.0353824	0	-0.088889	0	5.01225e-05	0	0.0478914	0	0.058093	0.0953159	0			Syntenic homolog of S. cerevisiae YGR184C (UBR1)	YGR184C	YGR184C:PTR1,UBR1	YGR184C:Ubiquitin-protein ligase (E3) that interacts with Rad6p/Ubc2p to ubiquitinate substrates of the N-end rule pathway; binds to the Rpn2p, Rpt1p, and Rpt6p proteins of the 19S particle of the 26S proteasome
42	AAL145W	4	0.44229	0	0.554787	0	1.26574	0	0.550454	0	-0.0473573	0	0.398391	0	0.140363	0	0.0819855	0.186191	0		A	Syntenic homolog of S. cerevisiae YGR183C (QCR9) 1-intron	YGR183C	YGR183C:QCR9,UCR9	YGR183C:Subunit 9 of the ubiquinol cytochrome-c reductase complex, which is a component of the mitochondrial inner membrane electron transport chain; required for electron transfer at the ubiquinol oxidase site of the complex
43	AAL144C	1	0.120607	0	0.595986	0	1.51936	-1	0.22164	0	-0.00206371	0	0.0443282	0	-0.0569424	0	0.08776	0.208875	0			Syntenic homolog of S. cerevisiae YGR181W (TIM13)	YGR181W	YGR181W:TIM13	YGR181W:Mitochondrial intermembrane space protein, forms a complex with Tim8p that mediates import and insertion of a subset of polytopic inner membrane proteins; may prevent aggregation of incoming proteins in a chaperone-like manner
44	AAL143W	8	-0.161533	0	-0.542188	0	-0.151887	0	-0.0233009	0	-0.0156366	0	-0.0575769	0	-0.0984591	0	0.094219	0.237928	0			Syntenic homolog of S. cerevisiae YJL024C (APS3) 1-intron	YJL024C	YJL024C:APS3,YKS7	YJL024C:Small subunit of the clathrin-associated adaptor complex AP-3, which is involved in vacuolar protein sorting; related to the sigma subunit of the mammalian clathrin AP-3 complex; suppressor of loss of casein kinase 1 function
45	AAL142C	5	-0.183141	0	0.026159	0	-0.321681	0	-0.0101779	0	0.0606961	0	-0.089695	0	-0.141427	0	0.0718371	0.145819	0	Y	A	Syntenic homolog of S. cerevisiae YGR174C (CBP4)	YGR174C	YGR174C:CBP4	YGR174C:Mitochondrial protein required for assembly of ubiquinol cytochrome-c reductase complex (cytochrome bc1 complex); interacts with Cbp3p and function is partially redundant with that of Cbp3p
46	AAL141C	3	1.46906	-1	1.05358	-1	0.865822	-1	-0.101794	0	0.0272326	0	-0.153531	0	-0.114981	0	0.0526404	0.0737572	0			Syntenic homolog of S. cerevisiae YGR175C (ERG1)	YGR175C	YGR175C:ERG1	YGR175C:Squalene epoxidase, catalyzes the epoxidation of squalene to 2,3-oxidosqualene; plays an essential role in the ergosterol-biosynthesis pathway and is the specific target of the antifungal drug terbinafine
47	AAL140C	5	-0.148635	0	-0.219834	0	-0.0663906	0	-0.237047	0	0.13004	0	-0.164112	0	-0.0501046	0	0.0930083	0.23092	0			Syntenic homolog of S. cerevisiae YJL025W (RRN7)	YJL025W	YJL025W:RRN7	YJL025W:Component of the core factor (CF) rDNA transcription factor complex; CF is required for transcription of 35S rRNA genes by RNA polymerase I and is composed of Rrn6p, Rrn7p, and Rrn11p
48	AAL139C	7	-0.737453	0	-0.993722	1	-1.40804	1	-0.0523683	0	-0.0700929	0	-0.0325857	0	0.0485722	0	0.0591727	0.0992596	0			Syntenic homolog of S. cerevisiae YGR178C (PBP1)	YGR178C	YGR178C:MRS16,PBP1	YGR178C:Component of glucose deprivation induced stress granules, involved in P-body-dependent granule assembly; similar to human ataxin-2; interacts with Pab1p to regulate mRNA polyadenylation; interacts with Mkt1p to regulate HO translation
49	AAL138C	7	-0.0349455	0	-0.178113	0	-0.283538	0	-0.0178014	0	0.00226931	0	0.0126791	0	-0.03026	0	0.221016	0.834957	0			Syntenic homolog of S. cerevisiae YGR179C (OKP1)	YGR179C	YGR179C:OKP1	YGR179C:Outer kinetochore protein, required for accurate mitotic chromosome segregation; component of the kinetochore sub-complex COMA (Ctf19p, Okp1p, Mcm21p, Ame1p) that functions as a platform for kinetochore assembly
50	AAL137W	8	-0.0222642	0	-0.502518	0	-1.46324	1	-0.0233309	0	-0.00719224	0	-0.0158628	0	-0.0745807	0	0.0535113	0.0774678	0			Non-syntenic homolog of S. cerevisiae YGR144W (THI4)	YGR144W	YGR144W:ESP35,MOL1,THI4	YGR144W:Thiazole synthase, catalyzes formation of a thiazole intermediate during thiamine biosynthesis; required for mitochondrial genome stability in response to DNA damaging agents
51	AAL136C	2	-0.395548	0	-0.256284	0	-0.252798	0	-0.0346307	0	0.0516235	0	0.00606026	0	-0.0663919	0	0.0442083	0.00703488	0			Syntenic homolog of S. cerevisiae YJL026W (RNR2) and YGR180C (RNR4)	YJL026W	YJL026W:CRT6,RNR2;YGR180C:CRT3,PSO3,RNR4	YJL026W:Ribonucleotide-diphosphate reductase (RNR), small subunit; the RNR complex catalyzes the rate-limiting step in dNTP synthesis and is regulated by DNA replication and DNA damage checkpoint pathways via localization of the small subunits;YGR180C:Ribonucleotide-diphosphate reductase (RNR), small subunit; the RNR complex catalyzes the rate-limiting step in dNTP synthesis and is regulated by D…
52	AAL135C	5	0.131092	0	0.0647934	0	0.195419	0	-0.0440702	0	-0.092322	0	0.036455	0	-0.102167	0	0.0898795	0.21811	0			Syntenic homolog of S. cerevisiae YGR172C (YIP1)	YGR172C	YGR172C:YIP1	YGR172C:Integral membrane protein required for the biogenesis of ER-derived COPII transport vesicles; interacts with Yif1p and Yos1p; localizes to the Golgi, the ER, and COPII vesicles
53	AAL134W	4	-0.204237	0	-0.149691	0	0.0172452	0	0.0815944	0	0.00123255	0	0.0327254	0	-0.0152228	0	0.0802865	0.178769	0			Syntenic homolog of S. cerevisiae YGR173W (RBG2)	YGR173W	YGR173W:GIR1,RBG2	YGR173W:Protein with similarity to mammalian developmentally regulated GTP-binding protein
54	AAL133W	2	-0.740149	0	-0.581902	0	-0.0385245	0	-0.0330422	0	0.275195	0	-0.00148233	0	-0.086403	0	0.100566	0.269325	0			Syntenic homolog of S. cerevisiae YGR171C (MSM1)	YGR171C	YGR171C:MSM1	YGR171C:Mitochondrial methionyl-tRNA synthetase (MetRS), functions as a monomer in mitochondrial protein synthesis; functions similarly to cytoplasmic MetRS although the cytoplasmic form contains a zinc-binding domain not found in Msm1p
55	AAL132C	3	-0.384535	0	-0.288734	0	0.299475	0	-0.123087	0	0.208973	0	-0.124143	0	-0.155693	0	0.0452819	0.0435254	0			Syntenic homolog of S. cerevisiae YJR006W (POL31)	YJR006W	YJR006W:HUS2,HYS2,POL31,SDP5	YJR006W:DNA polymerase III (delta) subunit, essential for cell viability; involved in DNA replication and DNA repair
56	AAL131C	9	-0.634875	1	-0.764448	1	-0.500047	0	0.00986512	0	0.0718939	0	0.0500761	0	-0.0536165	0	0.0448529	0.0406878	0			Syntenic homolog of S. cerevisiae YGR170W (PSD2)	YGR170W	YGR170W:PSD2	YGR170W:Phosphatidylserine decarboxylase of the Golgi and vacuolar membranes, converts phosphatidylserine to phosphatidylethanolamine
57	AAL130W	4	-0.530466	0	0.0967773	0	0.416288	0	0.395696	0	0.102543	0	0.00961733	0	-0.105229	0	0.125233	0.381051	0			Syntenic homolog of S. cerevisiae YJR005C-A and YGR169C-A	YJR005C-A	YJR005C-A;YGR169C-A:YGR169C-C	YJR005C-A:Putative protein of unknown function, originally identified as a syntenic homolog of an Ashbya gossypii gene;YGR169C-A:Putative protein of unknown function
58	AAL129C	5	0.0150023	0	0.0189526	0	-0.109115	0	-0.0610284	0	0.00349762	0	0.0492915	0	-0.0601587	0	0.0483159	0.0588202	0			Syntenic homolog of S. cerevisiae YJL023C (PET130)	YJL023C	YJL023C:PET130	YJL023C:Protein required for respiratory growth; the authentic, non-tagged protein is detected in highly purified mitochondria in high-throughput studies
59	AAL128C	5	0.0508769	0	0.176921	0	-0.279446	0	-0.0595477	0	-0.0266245	0	0.030345	0	0.101354	0	0.0442083	0.00989817	0			Non-syntenic homolog of S. cerevisiae YBR072W (HSP26)	YBR072W	YBR072W:HSP26	YBR072W:Small heat shock protein (sHSP) with chaperone activity; forms hollow, sphere-shaped oligomers that suppress unfolded proteins aggregation; oligomer activation requires a heat-induced conformational change; not expressed in unstressed cells
60	AAL127W	2	-0.345079	0	-0.726283	1	-0.366054	0	-0.0195418	0	0.0253205	0	-0.0283665	0	-0.0421018	0	0.0507018	0.0669303	0			Syntenic homolog of S. cerevisiae YKL157W (APE2) and YHR047C (AAP1) 1-intron	YKL157W	YKL157W:APE2,LAP1,YKL158W;YHR047C:AAP1,AAP1'	YKL157W:Aminopeptidase yscII; may have a role in obtaining leucine from dipeptide substrates; sequence coordinates have changed since RT-PCR analysis showed that the adjacent ORF YKL158W comprises the 5' exon of APE2/YKL157W;YHR047C:Arginine/alanine aminopeptidase, overproduction stimulates glycogen accumulation
61	AAL126C	5	-0.222566	0	-0.763076	1	-0.332387	0	-0.13608	0	-0.0927546	0	-0.0839241	0	-0.0400979	0	0.092746	0.229467	0	Y	S	Syntenic homolog of S. cerevisiae YHR045W	YHR045W	YHR045W:	YHR045W:Putative protein of unknown function; green fluorescent protein (GFP)-fusion protein localizes to the endoplasmic reticulum
62	AAL125W	5	-0.404743	0	-0.155229	0	0.178023	0	-0.0149366	0	-0.0353652	0	0.123115	0	-0.0307318	0	0.0452819	0.0446291	0			Syntenic homolog of S. cerevisiae YDR279W (RNH202)	YDR279W	YDR279W:RNH202	YDR279W:Ribonuclease H2 subunit, required for RNase H2 activity; related to human AGS2 that causes Aicardi-Goutieres syndrome
63	AAL124W	3	-0.443217	0	0.178911	0	0.578841	0	0.293279	0	0.00847143	0	0.212872	0	-0.1378	0	0.0561162	0.0875907	0			Syntenic homolog of S. cerevisiae YDR280W (RRP45)	YDR280W	YDR280W:RRP45	YDR280W:Exosome non-catalytic core component; involved in 3'-5' RNA processing and degradation in both the nucleus and the cytoplasm; has similarity to E. coli RNase PH and to human hRrp45p (PM/SCL-75, EXOSC9)
64	AAL123W	5	-0.284452	0	-0.546254	0	-0.814397	0	-0.0960173	0	0.0512837	0	-0.0304878	0	0.0293614	0	0.0442083	0.0259666	0			Syntenic homolog of S. cerevisiae YHR043C (DOG2) and YHR044C (DOG1).Tandem gene duplication in S. cerevisiae	YHR044C	YHR043C:DOG2;YHR044C:DOG1	YHR043C:2-deoxyglucose-6-phosphate phosphatase, member of a family of low molecular weight phosphatases, similar to Dog1p, induced by oxidative and osmotic stress, confers 2-deoxyglucose resistance when overexpressed;YHR044C:2-deoxyglucose-6-phosphate phosphatase, similar to Dog2p, member of a family of low molecular weight phosphatases; confers 2-deoxyglucose resistance when overexpressed, in vi…
65	AAL122C	5	-0.329546	0	-0.697873	0	-0.173882	0	-0.198942	0	0.140962	0	-0.134648	0	0.0780373	0	0.0506878	0.0665866	0			Syntenic homolog of S. cerevisiae YDR282C	YDR282C	YDR282C:	YDR282C:Putative protein of unknown function
66	AAL121C	2	-0.299464	0	-0.795558	1	-0.637706	1	-0.0874896	0	0.0340204	0	-0.0205136	0	-0.201198	0	0.0442083	0.00457406	0	Y	A	Syntenic homolog of S. cerevisiae YHR042W (NCP1)	YHR042W	YHR042W:CPR1,NCP1	YHR042W:NADP-cytochrome P450 reductase; involved in ergosterol biosynthesis; associated and coordinately regulated with Erg11p
67	AAL120C	6	0.0435186	0	0.119544	0	0.230828	0	-0.110708	0	-0.0994191	0	-0.0140494	0	0.0290846	0	0.0453268	0.0472805	0			Syntenic homolog of S. cerevisiae YDR288W (NSE3)	YDR288W	YDR288W:NSE3	YDR288W:Essential subunit of the Mms21-Smc5-Smc6 complex; protein of unknown function; required for DNA repair and growth
68	AAL119W	9	-0.345883	0	-1.08287	1	-0.795191	0	-0.244073	0	-0.0287774	0	-0.0235716	0	-0.0757412	0	0.206697	0.764422	0			Syntenic homolog of S. cerevisiae YFR021W (ATG18)	YFR021W	YFR021W:ATG18,AUT10,CVT18,NMR1,SVP1	YFR021W:Phosphoinositide binding protein required for vesicle formation in autophagy and the cytoplasm-to-vacuole targeting (Cvt) pathway; binds both phosphatidylinositol (3,5)-bisphosphate and phosphatidylinositol 3-phosphate; WD-40 repeat protein
69	AAL118C	6	-0.028215	0	-0.0829463	0	0.597674	0	-0.0242382	0	-0.0218853	0	-0.0293067	0	-0.127933	0	0.178349	0.625369	0			Syntenic homolog of S. cerevisiae YOR265W (RBL2)	YOR265W	YOR265W:RBL2	YOR265W:Protein involved in microtubule morphogenesis, required for protection from excess free beta-tubulin; proposed to be involved the folding of beta-tubulin; similar to mouse beta-tubulin cofactor A
70	AAL117C	6	-0.954942	0	0.990635	0	1.42991	-1	0.0274832	0	0.0646426	0	0.108426	0	-0.147407	0	0.122893	0.370508	0			Syntenic homolog of S. cerevisiae YOR262W	YOR262W	YOR262W:	YOR262W:Protein of unknown function required for establishment of sister chromatid cohesion; contains an ATP/GTP binding site motif; similar to YLR243W and is highly conserved across species and homologous to human gene GPN2/ATPBD1B
71	AAL116W	1	-0.620041	0	-0.384742	0	0.804094	-1	0.115339	0	-0.172436	0	0.0145109	0	-0.112956	0	0.0442083	0.0336677	0			Syntenic homolog of S. cerevisiae YOR261C (RPN8)	YOR261C	YOR261C:RPN8	YOR261C:Essential, non-ATPase regulatory subunit of the 26S proteasome; has similarity to the human p40 proteasomal subunit and to another S. cerevisiae regulatory subunit, Rpn11p
72	AAL115W	3	-0.210715	0	0.0489845	0	0.190225	0	-0.0236673	0	0.101098	0	0.150091	0	-0.0982967	0	0.0442083	0.0223605	0			Syntenic homolog of S. cerevisiae YPL172C (COX10)	YPL172C	YPL172C:COX10	YPL172C:Heme A:farnesyltransferase, catalyzes the first step in the conversion of protoheme to the heme A prosthetic group required for cytochrome c oxidase activity; human ortholog is associated with mitochondrial disorders
73	AAL114C	3	-0.900203	1	-0.306708	0	0.169632	0	0.0698146	0	0.172753	0	-0.0062094	0	-0.283573	0	0.0442083	0.0134277	0			Syntenic homolog of S. cerevisiae YOR260W (GCD1)	YOR260W	YOR260W:GCD1,TRA3	YOR260W:Gamma subunit of the translation initiation factor eIF2B, the guanine-nucleotide exchange factor for eIF2; activity subsequently regulated by phosphorylated eIF2; first identified as a negative regulator of GCN4 expression
74	AAL113W	2	-0.676961	1	-0.673935	1	-0.110838	0	0.015967	0	-0.0481591	0	0.012647	0	-0.121687	0	0.0442083	0.00506049	0			Syntenic homolog of S. cerevisiae YOR259C (RPT4)	YOR259C	YOR259C:CRL13,PCS1,RPT4,SUG2	YOR259C:One of six ATPases of the 19S regulatory particle of the 26S proteasome involved in the degradation of ubiquitinated substrates; required for spindle pole body duplication; localized mainly to the nucleus throughout the cell cycle
75	AAL112C	9	-0.823097	0	-0.981478	1	-0.857188	0	-0.116304	0	0.150879	0	-0.155878	0	-0.10345	0	0.0741054	0.154365	0			Syntenic homolog of S. cerevisiae YOR258W (HNT3)	YOR258W	YOR258W:HNT3	YOR258W:Member of the third branch of the histidine triad (HIT) superfamily of nucleotide-binding proteins; similar to Aprataxin, a Hint related protein that is mutated in individuals with ataxia with oculomotor apraxia
76	AAL111C	3	-0.472743	0	0.245132	0	0.719588	-1	0.0151429	0	0.0420172	0	0.094699	0	-0.159101	0	0.0442083	0.0115794	0			Syntenic homolog of S. cerevisiae YPL173W (MRPL40)	YPL173W	YPL173W:MRPL40	YPL173W:Mitochondrial ribosomal protein of the large subunit
77	AAL110C	4	-0.42081	0	-0.771413	0	-0.331945	0	0.159779	0	-0.0274522	0	0.0111357	0	-0.0545216	0	0.0756844	0.161273	0			Syntenic homolog of S. cerevisiae YOR257W (CDC31)	YOR257W	YOR257W:CDC31,DSK1	YOR257W:Calcium-binding component of the spindle pole body (SPB) half-bridge, required for SPB duplication in mitosis and meiosis II; homolog of mammalian centrin; binds multiubiquitinated proteins and is involved in proteasomal protein degradation
78	AAL109W	2	-0.88255	0	-0.911779	0	-0.116976	0	-0.148277	0	0.0886342	0	-0.14211	0	-0.228366	0	0.0442083	0.0169004	0			Syntenic homolog of S. cerevisiae YPL174C (NIP100)	YPL174C	YPL174C:NIP100,PAC13	YPL174C:Large subunit of the dynactin complex, which is involved in partitioning the mitotic spindle between mother and daughter cells; putative ortholog of mammalian p150(glued)
79	AAL108C	9	-0.31242	0	-0.97156	1	-0.731005	1	-0.131161	0	0.0416608	0	-0.127831	0	-0.150238	0	0.229868	0.88501	0			Syntenic homolog of S. cerevisiae YPL175W (SPT14) 1-intron	YPL175W	YPL175W:CWH6,GPI3,SPT14	YPL175W:UDP-GlcNAc-binding and catalytic subunit of the enzyme that mediates the first step in glycosylphosphatidylinositol (GPI) biosynthesis, mutations cause defects in transcription and in biogenesis of cell wall proteins
80	AAL107W	7	-0.137426	0	-0.873621	1	-0.903569	1	-0.185673	0	0.0537602	0	-0.0203751	0	-0.0813394	0	0.193993	0.698793	0			Syntenic homolog of S. cerevisiae YOR256C (TRE2) and YPL176C (TRE1)	YOR256C	YOR256C:TRE2;YPL176C:TRE1	YOR256C:Protein that functions with Tre1p to regulate ubiquitylation and vacuolar degradation of the metal transporter Smf1p; has similarity to transferrin receptors; inviability of null mutant in systematic studies is due to proximity to CDC31;YPL176C:Plasma membrane protein that binds to Bsd2p and regulates ubiquitylation and vacuolar degradation of the metal transporter Smf1p; function is redu…
81	AAL106W	1	2.20843	-1	1.86494	-1	0.0115171	0	0.18716	0	0.00733609	0	0.0231992	0	-0.0919937	0	0.162807	0.555013	0			Syntenic homolog of S. cerevisiae YPL170W (DAP1)	YPL170W	YPL170W:DAP1	YPL170W:Heme-binding protein involved in regulation of cytochrome P450 protein Erg11p; damage response protein, related to mammalian membrane progesterone receptors; mutations lead to defects in telomeres, mitochondria, and sterol synthesis
82	AAL105C	6	0.365719	0	2.81217	0	2.52686	0	-0.0917927	0	0.0698711	0	-0.264443	0	-0.0908837	0	0.0920663	0.226636	0			Syntenic homolog of S. cerevisiae YOR255W (OSW1)	YOR255W	YOR255W:OSW1	YOR255W:Protein involved in sporulation; required for the construction of the outer spore wall layers; required for proper localization of Spo14p
83	AAL104C	3	-0.482628	0	-0.240226	0	0.163694	0	-0.0976103	0	0.231349	0	-0.134646	0	-0.0558352	0	0.0444223	0.0369023	0			Syntenic homolog of S. cerevisiae YPL169C (MEX67)	YPL169C	YPL169C:MEX67	YPL169C:Poly(A)RNA binding protein involved in nuclear mRNA export, component of the nuclear pore; ortholog of human TAP
84	AAL103W	2	-0.127106	0	-0.347445	0	-0.24062	0	-0.0930333	0	0.0380414	0	-0.053581	0	-0.0570586	0	0.0442083	0.00414566	0		A	Syntenic homolog of S. cerevisiae YOR254C (SEC63)	YOR254C	YOR254C:PTL1,SEC63	YOR254C:Essential subunit of Sec63 complex (Sec63p, Sec62p, Sec66p and Sec72p); with Sec61 complex, Kar2p/BiP and Lhs1p forms a channel competent for SRP-dependent and post-translational SRP-independent protein targeting and import into the ER
85	AAL102C	4	-0.15812	0	0.0384797	0	-0.0178896	0	-0.0240222	0	0.0709391	0	0.0853558	0	0.00531791	0	0.147652	0.482578	0			Syntenic homolog of S. cerevisiae YOR253W (NAT5)	YOR253W	YOR253W:ARD2,NAA50,NAT5,ROG2	YOR253W:Subunit of the N-terminal acetyltransferase NatA (Nat1p, Ard1p, Nat5p); N-terminally acetylates many proteins, which influences multiple processes such as the cell cycle, heat-shock resistance, mating, sporulation, and telomeric silencing
86	AAL101W	6	-0.106936	0	0.527825	0	0.65731	0	-0.0971464	0	0.0854749	0	-0.147695	0	-0.124098	0	0.0834197	0.192119	0			Syntenic homolog of S. cerevisiae YPL168W	YPL168W	YPL168W:	YPL168W:Putative protein of unknown function; green fluorescent protein (GFP)-fusion protein localizes to the mitochondrion; expression may be cell cycle-regulated
87	AAL100C	1	-0.211809	0	0.708044	0	0.783389	0	0.200919	0	0.127611	0	0.0177318	0	-0.148686	0	0.175706	0.613759	0			Syntenic homolog of S. cerevisiae YOR252W (TMA16)	YOR252W	YOR252W:RBF17,TMA16	YOR252W:Protein of unknown function that associates with ribosomes
88	AAL099C	5	0.315342	0	0.588872	0	0.495303	0	-0.173238	0	-0.0165874	0	-0.0993492	0	-0.0937767	0	0.0723455	0.148613	0			Syntenic homolog of S. cerevisiae YPL167C (REV3)	YPL167C	YPL167C:PSO1,REV3	YPL167C:Catalytic subunit of DNA polymerase zeta, which is involved in DNA repair and translesion synthesis; required for mutagenesis induced by DNA damage
89	AAL098W	5	0.194915	0	-0.243064	0	0.0973676	0	-0.198738	0	0.0986105	0	-0.168677	0	-0.122396	0	0.0798158	0.176446	0			Syntenic homolog of S. cerevisiae YPL166W (ATG29)	YPL166W	YPL166W:ATG29	YPL166W:Autophagy-specific protein that is required for recruitment of other ATG proteins to the pre-autophagosomal structure (PAS); interacts with Atg17p and localizas to the PAS in a manner interdependent with Atg17p and Cis1p; not conserved
90	AAL097C	5	-0.118073	0	-0.598147	0	-0.894084	0	-0.224659	0	0.182705	0	-0.188421	0	-0.145905	0	0.0909927	0.222894	0			Syntenic homolog of S. cerevisiae YPL165C (SET6)	YPL165C	YPL165C:SET6	YPL165C:SET domain protein of unknown function; deletion heterozygote is sensitive to compounds that target ergosterol biosynthesis, may be involved in compound availability
91	AAL096W	4	0.757492	0	0.758242	0	1.45082	-1	-0.0426748	0	-0.139077	0	0.51862	0	0.113042	0	0.149475	0.492142	0			Syntenic homolog of S. cerevisiae YOR251C	YOR251C	YOR251C:TUM1	YOR251C:Mitochondrial protein, required for formation of the 2-thio group of the 5-methoxycarbonylmethyl-2-thiouridine modified base in some tRNAs; has similarity to mammalian thiosulfate sulfurtransferase (rhodanese)
92	AAL095W	9	-0.476331	0	-0.416627	0	-0.0468845	0	-0.135461	0	0.0630508	0	-0.0535287	0	-0.0636856	0	0.0448529	0.0398455	0			Syntenic homolog of S. cerevisiae YOR250C (CLP1)	YOR250C	YOR250C:CLP1	YOR250C:Subunit of cleavage factor I (CFI), involved in both the endonucleolyitc cleavage and polyadenylation steps of mRNA 3'-end maturation
93	AAL094W	5	-0.0926283	0	-0.41066	0	0.0689809	0	-0.259104	0	0.214774	0	-0.190297	0	-0.222525	0	0.118613	0.351215	0		A	Syntenic homolog of S. cerevisiae YOR249C (APC5)	YOR249C	YOR249C:APC5,RMC1	YOR249C:Subunit of the Anaphase-Promoting Complex/Cyclosome (APC/C), which is a ubiquitin-protein ligase required for degradation of anaphase inhibitors, including mitotic cyclins, during the metaphase/anaphase transition
94	AAL093C	5	-0.300812	0	-0.420819	0	-0.680473	0	-0.142693	0	0.0662451	0	-0.185885	0	-0.164256	0	0.0620592	0.108028	0			Syntenic homolog of S. cerevisiae YPL164C (MLH3)	YPL164C	YPL164C:MLH3	YPL164C:Protein involved in DNA mismatch repair and crossing-over during meiotic recombination; forms a complex with Mlh1p; mammalian homolog is implicated mammalian microsatellite instability
95	AAL092C	1	1.08249	-1	1.37245	-1	1.39552	-1	0.18056	0	-0.0260435	0	0.300104	0	0.0819435	0	0.2222	0.841094	0	Y	S	Syntenic homolog of S. cerevisiae YPL163C (SVS1) and YOR247W (SRL1)	YPL163C	YPL163C:SVS1,YOR247W:SRL1	YPL163C:Cell wall and vacuolar protein, required for wild-type resistance to vanadate;YOR247W:Mannoprotein that exhibits a tight association with the cell wall, required for cell wall stability in the absence of GPI-anchored mannoproteins; has a high serine-threonine content; expression is induced in cell wall mutants
96	AAL091C	5	0.107209	0	0.308433	0	-0.234746	0	-0.133517	0	-0.160935	0	0.178794	0	0.135061	0	0.0442083	0.0235522	0	Y	A	Syntenic homolog of S. cerevisiae YPL162C	YPL162C	YPL162C:	YPL162C:Putative protein of unknown function; green fluorescent protein (GFP)-fusion protein localizes to the membrane of vacuole with cell cycle-correlated morphology
97	AAL090C	4	0.478368	0	0.580316	0	0.8	0	0.0707563	0	0.00185979	0	0.161662	0	-0.0404396	0	0.0682072	0.132642	0			Syntenic homolog of S. cerevisiae YPL161C (BEM4)	YPL161C	YPL161C:BEM4,ROM7	YPL161C:Protein involved in establishment of cell polarity and bud emergence; interacts with the Rho1p small GTP-binding protein and with the Rho-type GTPase Cdc42p; involved in maintenance of proper telomere length
98	AAL089W	1	0.105581	0	0.53585	0	0.885449	-1	-0.0156423	0	0.00766278	0	0.154141	0	-0.00981298	0	0.0997115	0.263801	0			Syntenic homolog of S. cerevisiae YOR246C	YOR246C	YOR246C:	YOR246C:Protein with similarity to oxidoreductases, found in lipid particles; required for replication of Brome mosaic virus in S. cerevisiae, which is a model system for studying replication of positive-strand RNA viruses in their natural hosts
99	AAL088W	3	-0.144767	0	0.0268325	0	1.09216	-1	-0.0405812	0	-0.00305566	0	0.0707932	0	-0.337852	0	0.0442083	0.00864455	0			Syntenic homolog of S. cerevisiae YPL160W (CDC60)	YPL160W	YPL160W:CDC60	YPL160W:Cytosolic leucyl tRNA synthetase, ligates leucine to the appropriate tRNA
100	AAL088W-A	5	0.378582	0	0.452175	0	-0.0933494	0	-0.164914	0	0.0361251	0	0.0695349	0	-0.0156067	0	0.0505596	0.0661523	0			NOHBY121 No homolog in S. cerevisiae. Syntenic homolog of Kluyveromyces lactis KLLA0D06083g
101	AAL087C	7	-0.0725924	0	-0.2798	0	-0.869835	0	0.206306	0	-0.0308732	0	0.155291	0	0.0957138	0	0.213796	0.800447	0			Syntenic homolog of S. cerevisiae YPL159C (PET20)	YPL159C	YPL159C:PET20	YPL159C:Mitochondrial protein, required for respiratory growth under some conditions and for stability of the mitochondrial genome
102	AAL086W	6	0.323602	0	1.12899	0	1.19011	0	-0.0765632	0	0.121797	0	-0.156849	0	-0.158946	0	0.105425	0.293749	0			Syntenic homolog of S. cerevisiae YDR286C	YDR286C	YDR286C:	YDR286C:Putative protein of unknown function; predicted to have thiol-disulfide oxidoreductase active site
103	AAL085C	6	0.0715598	0	0.0719948	0	0.103988	0	-0.101526	0	0.0856512	0	-0.0985934	0	-0.0822982	0	0.0780102	0.170214	0			Syntenic homolog of S. cerevisiae YDR285W (ZIP1)	YDR285W	YDR285W:ZIP1	YDR285W:Transverse filament protein of the synaptonemal complex; required for normal levels of meiotic recombination and pairing between homologous chromosome during meiosis; potential Cdc28p substrate
104	AAL084W	6	1.58627	-1	1.55352	-1	1.34383	-1	-0.186593	0	-0.157945	0	0.2135	0	-0.082624	0	0.222153	0.840599	0			Syntenic homolog of S. cerevisiae YDR284C (DPP1)	YDR284C	YDR284C:DPP1,ZRG1	YDR284C:Diacylglycerol pyrophosphate (DGPP) phosphatase, zinc-regulated vacuolar membrane-associated lipid phosphatase, dephosphorylates DGPP to phosphatidate (PA) and Pi, then PA to diacylglycerol; involved in lipid signaling and cell metabolism
105	AAL083W	9	-0.18853	0	-1.11848	1	-1.03572	1	-0.133136	0	0.117017	0	-0.100663	0	0.0316449	0	0.114476	0.3325	0			Syntenic homolog of S. cerevisiae YDR283C (GCN2)	YDR283C	YDR283C:AAS1,GCN2	YDR283C:Protein kinase, phosphorylates the alpha-subunit of translation initiation factor eIF2 (Sui2p) in response to starvation; activated by uncharged tRNAs and the Gcn1p-Gcn20p complex; contributes to DNA damage checkpoint control
106	AAL082W	5	-0.113261	0	-0.210483	0	-0.63133	0	-0.0987038	0	0.0554274	0	0.00491065	0	-0.020404	0	0.0457984	0.0507845	0			Syntenic homolog of S. cerevisiae YHR041C (SRB2) 1-intron	YHR041C	YHR041C:HRS2,MED20,SRB2	YHR041C:Subunit of the RNA polymerase II mediator complex; associates with core polymerase subunits to form the RNA polymerase II holoenzyme; general transcription factor involved in telomere maintenance
107	AAL081C	2	-0.614348	0	-0.685702	1	-0.565532	0	-0.118082	0	0.0128161	0	-0.0543659	0	-0.0409477	0	0.0741054	0.154214	0			Syntenic homolog of S. cerevisiae YDR289C (RTT103)	YDR289C	YDR289C:RTT103	YDR289C:Protein that interacts with exonuclease Rat1p and Rai1p and plays a role in transcription termination by RNA polymerase II, has an RPR domain (carboxy-terminal domain interacting domain); also involved in regulation of Ty1 transposition
108	AAL080W	9	-0.573182	0	-1.03367	1	-0.709431	0	-0.217057	0	0.182789	0	-0.138062	0	-0.11989	0	0.112096	0.322477	0			Syntenic homolog of S. cerevisiae YDR291W	YDR291W	YDR291W:HRQ1	YDR291W:Putative RecQ helicase; belongs to the widely conserved RecQ family of proteins which are involved in maintaining genomic integrity; similar to the human RecQ4p implicated in Rothmund-Thomson syndrome(RTS)
109	AAL079C	2	0.049984	0	-0.446101	0	-0.271416	0	-0.124929	0	0.117477	0	-0.0658482	0	-0.191354	0	0.0442083	0.0163216	0			Syntenic homolog of S. cerevisiae YDR292C (SRP101) Newly annotated start codon according to experimentaly determined 5' end of mRNA using 5' RACE	YDR292C	YDR292C:SRP101	YDR292C:Signal recognition particle (SRP) receptor - alpha subunit; contain GTPase domains; involved in SRP-dependent protein targeting; interacts with Srp102p
110	AAL078W	1	0.713383	0	0.105897	0	0.219819	0	-0.0792495	0	0.217739	0	0.015734	0	-0.07941	0	0.146226	0.475847	0			Non-syntenic homolog of S. cerevisiae YGL055W (OLE1)	YGL055W	YGL055W:MDM2,OLE1	YGL055W:Delta(9) fatty acid desaturase, required for monounsaturated fatty acid synthesis and for normal distribution of mitochondria
111	AAL077C	7	-0.766105	0	-0.523642	0	-0.751311	0	0.0382037	0	-0.0112973	0	0.0579395	0	-0.117397	0	0.0803863	0.179783	0			Syntenic homolog of S. cerevisiae YHR040W (BCD1)	YHR040W	YHR040W:BCD1	YHR040W:Essential protein required for the accumulation of box C/D snoRNA
112	AAL076W	7	0.243647	0	-0.701083	0	-1.04585	0	0.247633	0	-0.254191	0	0.222796	0	0.203753	0	0.101513	0.274566	0			Syntenic homolog of S. cerevisiae YHR039C-A (VMA10) 1-intron	YHR039C-A	YHR039C-A:VMA10,YHR039BC,YHR039C-B	YHR039C-A:Subunit G of the eight-subunit V1 peripheral membrane domain of the vacuolar H+-ATPase (V-ATPase), an electrogenic proton pump found throughout the endomembrane system; involved in vacuolar acidification
113	AAL075W	6	0.965504	-1	0.511365	0	1.00346	-1	-0.221333	0	0.10168	0	-0.0434525	0	0.00357108	0	0.239851	0.935828	0			Syntenic homolog of S. cerevisiae YHR039C (MSC7)	YHR039C	YHR039C:MSC7,VMA10,YHR039BC,YHR039C-B	YHR039C:Protein of unknown function, green fluorescent protein (GFP)-fusion protein localizes to the endoplasmic reticulum; msc7 mutants are defective in directing meiotic recombination events to homologous chromatids
114	AAL074C	7	-0.028208	0	-0.301665	0	-1.06816	1	0.215697	0	0.0460003	0	0.151118	0	0.0308156	0	0.142857	0.461195	0			Syntenic homolog of S. cerevisiae YHR038W (RRF1)	YHR038W	YHR038W:FIL1,KIM4,RRF1	YHR038W:Mitochondrial ribosome recycling factor, essential for mitochondrial protein synthesis and for the maintenance of the respiratory function of mitochondria
115	AAL073W	8	0.229667	0	-0.193454	0	-0.999061	0	0.0162566	0	-0.299523	0	-0.059034	0	0.04501	0	0.142027	0.45766	0			Non-syntenic homolog of S. cerevisiae YGR087C (PDC6) and YLR134W (PDC5)	YLR134W	YGR087C:PDC6;YLR134W:PDC5	YGR087C:Minor isoform of pyruvate decarboxylase, decarboxylates pyruvate to acetaldehyde, involved in amino acid catabolism; transcription is glucose- and ethanol-dependent, and is strongly induced during sulfur limitation;YLR134W:Minor isoform of pyruvate decarboxylase, key enzyme in alcoholic fermentation, decarboxylates pyruvate to acetaldehyde, regulation is glucose- and ethanol-dependent, re…
116	AAL072C	5	0.0823348	0	-0.101892	0	-0.212031	0	-0.0640648	0	0.0995346	0	-0.0321981	0	-0.00512922	0	0.165842	0.569411	0			Syntenic homolog of S. cerevisiae YDR293C (SSD1)	YDR293C	YDR293C:CLA1,MCS1,RLT1,SRK1,SSD1	YDR293C:Protein with a role in maintenance of cellular integrity, interacts with components of the TOR pathway; ssd1 mutant of a clinical S. cerevisiae strain displays elevated virulence
117	AAL071C	5	1.83592	0	1.66323	0	1.76697	-1	0.124614	0	-0.746737	0	0.382494	0	0.333043	0	0.047091	0.0549933	0			Syntenic homolog of S. cerevisiae YHR037W (PUT2)	YHR037W	YHR037W:PUT2	YHR037W:Delta-1-pyrroline-5-carboxylate dehydrogenase, nuclear-encoded mitochondrial protein involved in utilization of proline as sole nitrogen source; deficiency of the human homolog causes HPII, an autosomal recessive inborn error of metabolism
118	AAL070C	1	-0.0009076	0	0.203226	0	0.321216	0	-0.0511432	0	0.0360478	0	-0.0197074	0	0.00850882	0	0.115216	0.336471	0			Syntenic homolog of S. cerevisiae YHR036W (BRL1)	YHR036W	YHR036W:BRL1	YHR036W:Essential nuclear envelope integral membrane protein identified as a suppressor of a conditional mutation in the major karyopherin, CRM1; homologous to and interacts with Brr6p, a nuclear envelope protein involved in nuclear export
119	AAL069C	2	-0.0845305	0	-0.47598	0	-0.337609	0	-0.0443011	0	-0.0233009	0	-0.0136497	0	-0.00401724	0	0.0595354	0.0999671	0			Syntenic homolog of S. cerevisiae YDR295C (HDA2)	YDR295C	YDR295C:HDA2,PLO2	YDR295C:Subunit of a possibly tetrameric trichostatin A-sensitive class II histone deacetylase complex containing an Hda1p homodimer and an Hda2p-Hda3p heterodimer; involved in telomere maintenance
120	AAL068C	4	0.574162	0	0.394285	0	-0.124664	0	0.182072	0	-0.128764	0	0.219426	0	0.160127	0	0.190142	0.680084	0			Syntenic homolog of S. cerevisiae YHR035W	YHR035W	YHR035W:	YHR035W:Putative protein of unknown function; not an essential gene
121	AAL067W	4	1.58412	0	1.47052	0	1.41244	0	0.71573	0	-0.0392966	0	0.487336	0	0.162208	0	0.145029	0.470984	0			Syntenic homolog of S. cerevisiae YDR296W (MHR1)	YDR296W	YDR296W:MHR1,XTC1	YDR296W:Protein involved in homologous recombination in mitochondria and in transcription regulation in nucleus; binds to activation domains of acidic activators; required for recombination-dependent mtDNA partitioning
122	AAL066W	8	0.178194	0	-0.240452	0	-1.5251	1	0.0590664	0	-0.107976	0	0.216333	0	0.213969	0	0.045347	0.0484535	0			Syntenic homolog of S. cerevisiae YDR297W (SUR2)	YDR297W	YDR297W:SUR2,SYR2	YDR297W:Sphinganine C4-hydroxylase, catalyses the conversion of sphinganine to phytosphingosine in sphingolipid biosyntheis
123	AAL065C	4	0.303849	0	0.413969	0	0.042504	0	0.27193	0	-0.131996	0	0.225898	0	0.17402	0	0.0934783	0.233769	0			Syntenic homolog of S. cerevisiae YDR298C (ATP5)	YDR298C	YDR298C:ATP5,OSC1	YDR298C:Subunit 5 of the stator stalk of mitochondrial F1F0 ATP synthase, which is an evolutionarily conserved enzyme complex required for ATP synthesis; homologous to bovine subunit OSCP (oligomycin sensitivity-conferring protein); phosphorylated
124	AAL064W	3	-0.644198	0	0.0575921	0	0.0263744	0	0.125513	0	0.241606	0	-0.00567487	0	-0.034427	0	0.0646032	0.117566	0			Syntenic homolog of S. cerevisiae YDR299W (BFR2)	YDR299W	YDR299W:BFR2	YDR299W:Essential protein that is a component of 90S preribosomes; may be involved in rRNA processing; multicopy suppressor of sensitivity to Brefeldin A; expression is induced during lag phase and also by cold shock
125	AAL063C	9	-0.142494	0	-0.77838	0	-0.538973	0	-0.157236	0	0.128172	0	-0.131416	0	-0.00412435	0	0.16668	0.573629	0			Syntenic homolog of S. cerevisiae YHR032W Non-syntenic homolog of YDR338C	YHR032W	YHR032W:;YDR338C:	YHR032W:Putative protein of unknown function; putative substrate of the cAMP-dependent protein kinase (PKA);YDR338C:Putative protein of unknown function
126	AAL062W	9	-0.390152	0	-0.478558	0	-0.321586	0	-0.122254	0	-0.0197463	0	-0.0326259	0	0.0361549	0	0.169191	0.584524	0			Syntenic homolog of S. cerevisiae YHR034C (PIH1)	YHR034C	YHR034C:NOP17,PIH1	YHR034C:Protein of unresolved function; may function in protein folding and/or rRNA processing, interacts with a chaperone (Hsp82p), two chromatin remodeling factors (Rvb1p, Rvb2p) and two rRNA processing factors (Rrp43p, Nop58p)
127	AAL061C	2	-0.777864	0	-1.36534	1	-1.57951	1	0.166422	0	-0.154515	0	0.144455	0	-0.0399607	0	0.0776287	0.168864	0			Syntenic homolog of S. cerevisiae YDR300C (PRO1) and YHR033W	YHR033W	YDR300C:PRO1;YHR033W:	YDR300C:Gamma-glutamyl kinase, catalyzes the first step in proline biosynthesis;YHR033W:Putative protein of unknown function; epitope-tagged protein localizes to the cytoplasm
128	AAL060W	7	-0.49887	0	-1.3874	1	-1.87358	1	-0.0350449	0	0.0409353	0	-0.0783257	0	-0.0863765	0	0.141938	0.457048	0			Syntenic homolog of S. cerevisiae YDR301W (CFT1)	YDR301W	YDR301W:CFT1,YHH1	YDR301W:RNA-binding subunit of the mRNA cleavage and polyadenylation factor; involved in poly(A) site recognition and required for both pre-mRNA cleavage and polyadenylation, 51% sequence similarity with mammalian AAUAA-binding subunit of CPSF
129	AAL059W	2	-0.835734	1	-1.03125	1	-0.752877	1	-0.0951092	0	-0.0428261	0	-0.0581955	0	-0.0406465	0	0.0834569	0.192496	0			Syntenic homolog of S. cerevisiae YDR302W (GPI11)	YDR302W	YDR302W:GPI11	YDR302W:ER membrane protein involved in a late step of glycosylphosphatidylinositol (GPI) anchor assembly; involved in the addition of phosphoethanolamine to the multiply mannosylated GPI intermediate; human PIG-Fp is a functional homolog
130	AAL058C	9	-0.524866	0	-0.449435	0	-0.278969	0	-0.140738	0	0.029738	0	-0.085885	0	-0.0134148	0	0.140253	0.450103	0			NOHBY103 No homolog in S. cerevisiae. Syntenic homolog of Kluyveromyces lactis KLLA0C10230g	NA	NA	NA
131	AAL057C	3	0.171175	0	0.292719	0	0.908313	-1	-0.103429	0	0.318929	0	-0.0432151	0	0.00176579	0	0.0444223	0.0364284	0			Syntenic homolog of S. cerevisiae YDR303C (RSC3) and YHR056C (RSC30)	YHR056C	YDR303C:RSC3;YHR056C:RSC30	YDR303C:Component of the RSC chromatin remodeling complex; essential gene required for maintenance of proper ploidy and regulation of ribosomal protein genes and the cell wall/stress response; highly similar to Rsc30p;YHR056C:Component of the RSC chromatin remodeling complex; non-essential gene required for regulation of ribosomal protein genes and the cell wall/stress response; highly similar to…
132	AAL056C	4	1.0013	0	0.966814	0	0.307288	0	0.660172	0	-0.287046	0	0.552292	0	0.289331	0	0.229868	0.885238	0	Y	S	Syntenic homolog of S. cerevisiae YDR304C (CPR5) and YHR057C (CPR2)	YDR304C	YDR304C:CPR5,CYP5;YHR057C:CPR2,CYP2	YDR304C:Peptidyl-prolyl cis-trans isomerase (cyclophilin) of the endoplasmic reticulum, catalyzes the cis-trans isomerization of peptide bonds N-terminal to proline residues; transcriptionally induced in response to unfolded proteins in the ER;YHR057C:Peptidyl-prolyl cis-trans isomerase (cyclophilin), catalyzes the cis-trans isomerization of peptide bonds N-terminal to proline residues; has a pot…
133	AAL055C	4	0.0353614	0	0.0125678	0	0.0297767	0	-0.0110483	0	-0.00422605	0	0.00614187	0	-6.63053e-05	0	0.0685292	0.133781	0			Syntenic homolog of S. cerevisiae YHR058C (MED6)	YHR058C	YHR058C:MED6	YHR058C:Subunit of the RNA polymerase II mediator complex; associates with core polymerase subunits to form the RNA polymerase II holoenzyme; essential for transcriptional regulation
134	AAL054W	4	0.528104	0	0.521915	0	0.574309	0	0.415221	0	-0.0551574	0	0.0669581	0	0.0466992	0	0.075403	0.15862	0	Y	S	Syntenic homolog of S. cerevisiae YHR059W (FYV4)	YHR059W	YHR059W:FYV4	YHR059W:Protein of unknown function, required for survival upon exposure to K1 killer toxin
135	AAL053C	8	0.415179	0	0.617013	0	0.377598	0	0.0553518	0	-0.203119	0	0.228387	0	0.187528	0	0.107234	0.30227	0			Syntenic homolog of S. cerevisiae YDR305C (HNT2) 1-intron	YDR305C	YDR305C:APH1,HNT2	YDR305C:Dinucleoside triphosphate hydrolase; has similarity to the tumor suppressor FHIT and belongs to the histidine triad (HIT) superfamily of nucleotide-binding proteins
136	AAL052C	8	-0.25785	0	-0.718899	1	-0.788107	1	-0.0418305	0	-0.0710148	0	-0.0988335	0	0.0719508	0	0.0547578	0.0827682	0			Syntenic homolog of S. cerevisiae YDR306C	YDR306C	YDR306C:	YDR306C:F-box protein of unknown function; interacts with Sgt1p via a Leucine-Rich Repeat (LRR) domain
137	AAL051C	5	0.398439	0	0.556299	0	0.454392	0	-0.235084	0	0.0546044	0	-0.287711	0	0.0506102	0	0.0844938	0.1966	0			NOHBY102 No homolog in S. cerevisiae. Syntenic homolog of Kluyveromyces lactis KLLA0C14850g	NA	NA	NA
138	AAL050W	1	0.00210535	0	0.476194	0	0.56033	0	-0.0829054	0	0.00757567	0	-0.155294	0	0.106108	0	0.0931814	0.231708	0			Syntenic homolog of S. cerevisiae YDR307W	YDR307W	YDR307W:	YDR307W:Putative protein of unknown function
139	AAL049C	6	-0.141056	0	0.0333111	0	0.424546	0	-0.109344	0	0.0779104	0	-0.282755	0	0.0874617	0	0.133505	0.41895	0			Syntenic homolog of S. cerevisiae YDR308C (SRB7)	YDR308C	YDR308C:MED21,SRB7	YDR308C:Subunit of the RNA polymerase II mediator complex; associates with core polymerase subunits to form the RNA polymerase II holoenzyme; essential for transcriptional regulation; target of the global repressor Tup1p
140	AAL048W	6	0.196869	0	0.305458	0	0.427229	0	0.000754506	0	-0.121293	0	-0.0646312	0	0.18559	0	0.192091	0.690503	0			Syntenic homolog of S. cerevisiae YHR060W (VMA22)	YHR060W	YHR060W:CEV1,VMA22,VPH6	YHR060W:Peripheral membrane protein that is required for vacuolar H+-ATPase (V-ATPase) function, although not an actual component of the V-ATPase complex; functions in the assembly of the V-ATPase; localized to the yeast endoplasmic reticulum (ER)
141	AAL047C	3	0.315118	0	0.361961	0	0.426148	0	-0.0316317	0	-0.0554167	0	0.113587	0	0.0353197	0	0.0635694	0.113673	0			Syntenic homolog of S. cerevisiae YDR309C (GIC2) and YHR061C (GIC1)	YDR309C	YDR309C:GIC2;YHR061C:GIC1	YDR309C:Redundant rho-like GTPase Cdc42p effector; homolog of Gic1p; involved in initiation of budding and cellular polarization; interacts with Cdc42p via the Cdc42/Rac-interactive binding (CRIB) domain and with PI(4,5)P2 via a polybasic region;YHR061C:Protein of unknown function involved in initiation of budding and cellular polarization, interacts with Cdc42p via the Cdc42/Rac-interactive bind…
142	AAL046C	4	0.0225629	0	-0.0383985	0	0.0211191	0	0.0599774	0	-0.0157595	0	-0.00321206	0	0.0181187	0	0.100446	0.268379	0			Syntenic homolog of S. cerevisiae YHR062C (RPP1)	YHR062C	YHR062C:RPP1	YHR062C:Subunit of both RNase MRP, which cleaves pre-rRNA, and nuclear RNase P, which cleaves tRNA precursors to generate mature 5' ends
143	AAL045C	3	0.180079	0	-0.172932	0	0.567147	0	-0.176369	0	0.0733344	0	-0.156512	0	-0.0554843	0	0.0442083	0.0177008	0			Syntenic homolog of S. cerevisiae YDR310C (SUM1)	YDR310C	YDR310C:SUM1	YDR310C:Transcriptional repressor required for mitotic repression of middle sporulation-specific genes; also acts as general replication initiation factor; involved in telomere maintenance, chromatin silencing; regulated by pachytene checkpoint
144	AAL044C	6	-0.0389982	0	0.628651	0	0.454531	0	-0.181389	0	-0.0803051	0	-0.156508	0	0.102914	0	0.123493	0.373639	0			Syntenic homolog of S. cerevisiae YHR063C (PAN5)	YHR063C	YHR063C:PAN5	YHR063C:2-dehydropantoate 2-reductase, part of the pantothenic acid pathway, structurally homologous to E. coli panE
145	AAL043C	3	-0.0709199	0	1.03419	-1	2.09128	-1	0.219448	0	0.00937578	0	0.139291	0	-0.217079	0	0.0442083	0.0158923	0			Syntenic homolog of S. cerevisiae YHR064C (SSZ1)	YHR064C	YHR064C:PDR13,SSZ1	YHR064C:Hsp70 protein that interacts with Zuo1p (a DnaJ homolog) to form a ribosome-associated complex that binds the ribosome via the Zuo1p subunit; also involved in pleiotropic drug resistance via sequential activation of PDR1 and PDR5; binds ATP
146	AAL042W	2	-0.494527	0	-0.768256	0	-0.566733	0	-0.0755108	0	0.0187936	0	-0.109941	0	-0.0152497	0	0.0651715	0.119685	0			Syntenic homolog of S. cerevisiae YDR311W (TFB1)	YDR311W	YDR311W:TFB1	YDR311W:Subunit of TFIIH and nucleotide excision repair factor 3 complexes, required for nucleotide excision repair, target for transcriptional activators
147	AAL041C	3	-1.08826	0	0.278072	0	1.0455	-1	0.0136165	0	0.344939	0	-0.123079	0	-0.103263	0	0.0486339	0.0598869	0			Syntenic homolog of S. cerevisiae YHR065C (RRP3)	YHR065C	YHR065C:RRP3	YHR065C:Protein involved in rRNA processing; required for maturation of the 35S primary transcript of pre-rRNA and for cleavage leading to mature 18S rRNA; homologous to eIF-4a, which is a DEAD box RNA-dependent ATPase with helicase activity
148	AAL040W	3	-0.623733	0	1.14299	-1	1.73994	-1	0.23479	0	0.36051	0	0.10737	0	-0.0984264	0	0.0448529	0.0396676	0			Syntenic homolog of S. cerevisiae YDR312W (SSF2) and YHR066W (SSF1)	YHR066W	YDR312W:SSF2;YHR066W:SSF1	YDR312W:Protein required for ribosomal large subunit maturation, functionally redundant with Ssf1p; member of the Brix family;YHR066W:Constituent of 66S pre-ribosomal particles, required for ribosomal large subunit maturation; functionally redundant with Ssf2p; member of the Brix family
149	AAL039C	7	-0.108586	0	-0.321656	0	-0.320646	0	0.0503997	0	-0.147557	0	-0.0722792	0	-0.0508701	0	0.244282	0.960605	0			Syntenic homolog of S. cerevisiae YDR313C (PIB1)	YDR313C	YDR313C:PIB1	YDR313C:RING-type ubiquitin ligase of the endosomal and vacuolar membranes, binds phosphatidylinositol(3)-phosphate; contains a FYVE finger domain
150	AAL038W	7	0.0394519	0	-0.398303	0	-0.320503	0	-0.0154195	0	-0.0331443	0	0.000601952	0	0.00440683	0	0.072081	0.147681	0			Syntenic homolog of S. cerevisiae YHR067W (HTD2)	YHR067W	YHR067W:HTD2,RMD12	YHR067W:Mitochondrial 3-hydroxyacyl-thioester dehydratase involved in fatty acid biosynthesis, required for respiratory growth and for normal mitochondrial morphology
151	AAL037C	6	0.0323353	0	-0.0757318	0	0.0869337	0	-0.0932575	0	-0.0646132	0	-0.0579386	0	0.128705	0	0.24339	0.955753	0			Syntenic homolog of S. cerevisiae YDR315C (IPK1)	YDR315C	YDR315C:GSL1,IPK1	YDR315C:Inositol 1,3,4,5,6-pentakisphosphate 2-kinase, nuclear protein required for synthesis of 1,2,3,4,5,6-hexakisphosphate (phytate), which is integral to cell function; has 2 motifs conserved in other fungi; ipk1 gle1 double mutant is inviable
152	AAL036W	1	-0.0724559	0	0.475046	0	0.75808	0	0.0287818	0	-0.0282583	0	-0.0664078	0	-0.562217	0	0.200869	0.736106	0			Syntenic homolog of S. cerevisiae YHR068W (DYS1)	YHR068W	YHR068W:DYS1	YHR068W:Deoxyhypusine synthase, catalyzes formation of deoxyhypusine, the first step in hypusine biosynthesis; triggers posttranslational hypusination of translation elongation factor eIF-5A and regulates its intracellular levels; tetrameric
153	AAL035W	3	-0.276409	0	0.232859	0	0.690943	-1	-0.0460038	0	0.114833	0	-0.0180874	0	0.0430988	0	0.0442083	0.0241224	0			Syntenic homolog of S. cerevisiae YDR316W (OMS1)	YDR316W	YDR316W:OMS1	YDR316W:Protein integral to the mitochondrial membrane; has a conserved methyltransferase motif; multicopy suppressor of respiratory defects caused by OXA1 mutations
154	AAL034C	3	-0.526693	0	0.378963	0	0.71066	-1	0.12509	0	0.0716288	0	-0.0186282	0	-0.0341543	0	0.0467662	0.0542715	0			Syntenic homolog of S. cerevisiae YHR069C (RRP4)	YHR069C	YHR069C:RRP4	YHR069C:Exosome non-catalytic core component; involved in 3'-5' RNA processing and degradation in both the nucleus and the cytoplasm; predicted to contain RNA binding domains; has similarity to human hRrp4p (EXOSC2)
155	AAL033W	4	-0.206538	0	-0.109033	0	0.00801978	0	0.139048	0	0.0154242	0	0.0738058	0	0.0235466	0	0.0775468	0.167794	0			Syntenic homolog of S. cerevisiae YHR070W (TRM5)	YHR070W	YHR070W:TRM5	YHR070W:tRNA(m(1)G37)methyltransferase, methylates a tRNA base adjacent to the anticodon that has a role in prevention of frameshifting; highly conserved across Archaea, Bacteria, and Eukarya
156	AAL032W	6	-0.0486079	0	0.475871	0	0.762148	0	-0.126715	0	-0.0556445	0	-0.00210853	0	0.106937	0	0.0929094	0.230181	0			Syntenic homolog of S. cerevisiae YHR071W (PCL5)	YHR071W	YHR071W:PCL5	YHR071W:Cyclin, interacts with and phosphorylated by Pho85p cyclin-dependent kinase (Cdk), induced by Gcn4p at level of transcription, specifically required for Gcn4p degradation, may be sensor of cellular protein biosynthetic capacity
157	AAL031W	6	-0.0672447	0	0.912509	0	1.33099	0	-0.109807	0	0.0285021	0	-0.318107	0	0.00538392	0	0.188007	0.669875	0			Non-syntenic homolog of S. cerevisiae YNL133C (FYV6)	YNL133C	YNL133C:FYV6	YNL133C:Protein of unknown function, required for survival upon exposure to K1 killer toxin; proposed to regulate double-strand break repair via non-homologous end-joining
158	AAL030C	6	-0.255278	0	-0.345024	0	0.218893	0	-0.228705	0	0.161765	0	-0.315013	0	-0.055	0	0.168081	0.579987	0			Syntenic homolog of S. cerevisiae YLR247C	YLR247C	YLR247C:IRC20	YLR247C:Putative helicase; localizes to the mitochondrion and the nucleus; YLR247C is not an essential gene; null mutant displays increased levels of spontaneous Rad52p foci
159	AAL029W	7	-0.229581	0	-0.520927	0	-0.380439	0	-0.0805725	0	-0.107479	0	0.11809	0	0.0938646	0	0.0481248	0.0583253	0			Syntenic homolog of S. cerevisiae YLR248W (RCK2) and YGL158W (RCK1)	YLR248W	YLR248W:CLK1,CMK3,RCK2;YGL158W:RCK1	YLR248W:Protein kinase involved in the response to oxidative and osmotic stress; identified as suppressor of S. pombe cell cycle checkpoint mutations;YGL158W:Protein kinase involved in the response to oxidative stress; identified as suppressor of S. pombe cell cycle checkpoint mutations
160	AAL028W	3	-0.243914	0	-0.0694428	0	0.083677	0	-0.0331717	0	0.0892573	0	-0.0892219	0	-0.357474	0	0.0442083	0.00309408	0			Syntenic homolog of S. cerevisiae YLR249W (YEF3) and YNL014W (HEF3)	YNL014W	YLR249W:TEF3,YEF3;YNL014W:HEF3,ZRG7	YLR249W:Translational elongation factor 3, stimulates the binding of aminoacyl-tRNA (AA-tRNA) to ribosomes by releasing EF-1 alpha from the ribosomal complex; contains two ABC cassettes; binds and hydrolyses ATP;YNL014W:Translational elongation factor EF-3; paralog of YEF3 and member of the ABC superfamily; stimulates EF-1 alpha-dependent binding of aminoacyl-tRNA by the ribosome; normally expres…
161	AAL027W	5	-0.231211	0	-0.407737	0	-0.506783	0	-0.155761	0	-0.104311	0	-0.318192	0	0.0019044	0	0.0648437	0.118327	0	Y	S	Syntenic homolog of S. cerevisiae YNL012W (SPO1) 1-intron	YNL012W	YNL012W:SPO1	YNL012W:Meiosis-specific prospore protein; required for meiotic spindle pole body duplication and separation; required to produce bending force necessary for proper prospore membrane assembly during sporulation; has similarity to phospholipase B
162	AAL026W	3	0.134885	0	0.440133	0	0.541491	0	-0.0123908	0	0.0214897	0	0.0542808	0	0.222075	0	0.0565753	0.0899102	0			NOHBY101 No homolog in S. cerevisiae	NA	NA	NA
163	AAL025W	8	-0.0223617	0	-0.373768	0	-0.64028	1	0.112811	0	-0.0427739	0	-0.0242981	0	0.0242403	0	0.0656242	0.121525	0	Y	S	Syntenic homolog of S. cerevisiae YLR250W (SSP120)	YLR250W	YLR250W:SSP120	YLR250W:Protein of unknown function; green fluorescent protein (GFP)-fusion protein localizes to the cytoplasm in a punctate pattern
164	AAL024C	8	-0.630187	0	-0.843446	0	-1.47638	1	-0.108613	0	-0.121568	0	-0.0993225	0	-0.00982948	0	0.0442083	0.0200685	0		S	Syntenic homolog of S. cerevisiae YNL011C	YNL011C	YNL011C:	YNL011C:Putative protein of unknown function; YNL011C is not an essential gene
165	AAL023W	8	0.191379	0	-1.17854	0	-3.03972	1	0.175556	0	-0.217118	0	0.126509	0	-0.0694577	0	0.0445507	0.0379375	0			Syntenic homolog of S. cerevisiae YNL010W	YNL010W	YNL010W:	YNL010W:Putative protein of unknown function with similarity to phosphoserine phosphatases; green fluorescent protein (GFP)-fusion protein localizes to the cytoplasm and nucleus; homozygous diploid mutant shows an increase in glycogen accumulation
166	AAL022W	5	-0.252382	0	-0.473658	0	-1.116	1	-0.0934501	0	-0.0569319	0	0.0706532	0	-0.0943576	0	0.0442083	0.0229601	0			Syntenic homolog of S. cerevisiae YLR174W (IDP2) and YNL009W (IDP3)	YLR174W	YLR174W:IDP2;YNL009W:IDP3	YLR174W:Cytosolic NADP-specific isocitrate dehydrogenase, catalyzes oxidation of isocitrate to alpha-ketoglutarate; levels are elevated during growth on non-fermentable carbon sources and reduced during growth on glucose;YNL009W:Peroxisomal NADP-dependent isocitrate dehydrogenase, catalyzes oxidation of isocitrate to alpha-ketoglutarate with the formation of NADP(H+), required for growth on unsat…
167	AAL021W	2	0.444098	0	-0.0832701	0	0.625193	0	0.0422706	0	-0.535127	0	0.316058	0	-0.124042	0	0.164926	0.564846	0			Syntenic homolog of S. cerevisiae YCL009C (ILV6)	YCL009C	YCL009C:ILV6	YCL009C:Regulatory subunit of acetolactate synthase, which catalyzes the first step of branched-chain amino acid biosynthesis; enhances activity of the Ilv2p catalytic subunit, localizes to mitochondria
168	AAL020C	3	-0.177358	0	0.0714385	0	0.291939	0	0.284377	0	0.0208043	0	0.141961	0	-0.0471953	0	0.0447802	0.038944	0	Y		Syntenic homolog of S. cerevisiae YNL005C (MRP7)	YNL005C	YNL005C:MRP7,MRPL2	YNL005C:Mitochondrial ribosomal protein of the large subunit
169	AAL019W	4	0.0791231	0	-0.095891	0	0.0918472	0	-0.053607	0	0.00805407	0	0.0645699	0	0.0537217	0	0.108811	0.308376	0			Syntenic homolog of S. cerevisiae YCL010C (SGF29)	YCL010C	YCL010C:SGF29	YCL010C:Probable subunit of SAGA histone acetyltransferase complex
170	AAL018W	1	0.127124	0	0.495707	0	0.680171	-1	0.0780286	0	-0.179071	0	0.0111193	0	0.0663433	0	0.072754	0.150569	0			Syntenic homolog of S. cerevisiae YNL004W (HRB1) and YCL011C (GBP2)	YCL011C	YNL004W:HRB1,TOM34;YCL011C:GBP2,RLF6	YNL004W:Poly(A+) RNA-binding protein, involved in the export of mRNAs from the nucleus to the cytoplasm; similar to Gbp2p and Npl3p;YCL011C:Poly(A+) RNA-binding protein, involved in the export of mRNAs from the nucleus to the cytoplasm; similar to Hrb1p and Npl3p; also binds single-stranded telomeric repeat sequence in vitro
171	AAL017W	9	-0.158655	0	-0.617842	0	-0.405292	0	-0.0426737	0	0.0642154	0	-0.188892	0	-0.105992	0	0.160399	0.543866	0	Y	S	Syntenic homolog of S. cerevisiae YCL012C 1-intron	YCL012C	YCL012C:	YCL012C:Putative protein of unknown function; orthologs are present in S. bayanus, S. paradoxus and Ashbya gossypii; YCL012C is not an essential gene
172	AAL016C	8	-0.0201474	0	-1.14046	1	-1.66878	1	-0.119572	0	0.0689287	0	-0.140262	0	0.0121435	0	0.0467382	0.0540055	0			Syntenic homolog of S. cerevisiae YCL014W (BUD3)	YCL014W	YCL014W:BUD3,YCL012W	YCL014W:Protein involved in bud-site selection and required for axial budding pattern; localizes with septins to bud neck in mitosis and may constitute an axial landmark for next round of budding
173	AAL015W	8	0.098079	0	-0.658537	0	-2.34158	1	0.13501	0	-0.128742	0	0.120378	0	0.223696	0	0.0442083	0.00974263	0			Syntenic homolog of S. cerevisiae YCL016C (DCC1)	YCL016C	YCL016C:DCC1	YCL016C:Subunit of a complex with Ctf8p and Ctf18p that shares some components with Replication Factor C, required for sister chromatid cohesion and telomere length maintenance
174	AAL014C	4	-0.949904	1	-0.139495	0	-0.157503	0	0.200475	0	0.0370556	0	-0.00133685	0	0.0882387	0	0.0939248	0.236174	0		S	Syntenic homolog of S. cerevisiae YNL003C (PET8)	YNL003C	YNL003C:PET8,SAM5	YNL003C:S-adenosylmethionine transporter of the mitochondrial inner membrane, member of the mitochondrial carrier family; required for biotin biosynthesis and respiratory growth
175	AAL013W	7	-0.428879	0	-0.332385	0	-0.470576	0	0.1264	0	-0.0340659	0	0.0777724	0	-0.0687207	0	0.227304	0.870403	0			Syntenic homolog of S. cerevisiae YCL017C (NFS1)	YCL017C	YCL017C:NFS1,SPL1	YCL017C:Cysteine desulfurase involved in iron-sulfur cluster (Fe/S) biogenesis; required for the post-transcriptional thio-modification of mitochondrial and cytoplasmic tRNAs; essential protein located predominantly in mitochondria
176	AAL012C	8	-0.0896053	0	-0.269207	0	-0.524276	0	0.227983	0	-0.661148	0	0.345975	0	0.0105799	0	0.0524297	0.072903	0			Syntenic homolog of S. cerevisiae YCL018W (LEU2).The sequence of this gene comes from strain ATCC 10895.	YCL018W	YCL018W:LEU2	YCL018W:Beta-isopropylmalate dehydrogenase (IMDH), catalyzes the third step in the leucine biosynthesis pathway
177	AAL011C	4	-0.046827	0	0.249889	0	0.361467	0	0.360793	0	0.140977	0	0.0778573	0	0.00438789	0	0.0999721	0.265156	0			Syntenic homolog of S. cerevisiae YNL002C (RLP7)	YNL002C	YNL002C:RLP7,RPL7	YNL002C:Nucleolar protein with similarity to large ribosomal subunit L7 proteins; constituent of 66S pre-ribosomal particles; plays an essential role in processing of precursors to the large ribosomal subunit RNAs
178	AAL010W	1	0.892431	0	1.38236	-1	2.69605	-1	-0.0701294	0	0.507951	0	0.0183227	0	0.263457	0	0.0656242	0.121383	0			Syntenic homolog of S. cerevisiae YLR176C (RFX1)	YLR176C	YLR176C:CRT1,RFX1	YLR176C:Major transcriptional repressor of DNA-damage-regulated genes, recruits repressors Tup1p and Cyc8p to their promoters; involved in DNA damage and replication checkpoint pathway; similar to a family of mammalian DNA binding RFX1-4 proteins
179	AAL009C	8	-0.146936	0	-1.42912	1	-2.41031	1	-0.00194397	0	-0.163409	0	0.0539588	0	-0.0239606	0	0.0442083	0.02683	0			Syntenic homolog of S. cerevisiae YNL006W (LST8)	YNL006W	YNL006W:LST8	YNL006W:Protein required for the transport of amino acid permease Gap1p from the Golgi to the cell surface; component of the TOR signaling pathway; associates with both Tor1p and Tor2p; contains a WD-repeat
180	AAL008W	7	-0.660712	0	-1.48615	1	-1.8793	1	0.079878	0	-0.106842	0	-0.0211525	0	-0.123829	0	0.136753	0.434317	0			Syntenic homolog of S. cerevisiae YNL007C (SIS1)	YNL007C	YNL007C:SIS1	YNL007C:Type II HSP40 co-chaperone that interacts with the HSP70 protein Ssa1p; not functionally redundant with Ydj1p due to due to substrate specificity; shares similarity with bacterial DnaJ proteins
181	AAL007C	3	-0.41653	0	0.216645	0	0.792444	-1	0.0283496	0	0.206811	0	-0.0351364	0	-0.47038	0	0.0442083	0.0082479	0			Syntenic homolog of S. cerevisiae YLR175W (CBF5)	YLR175W	YLR175W:CBF5	YLR175W:Pseudouridine synthase catalytic subunit of box H/ACA small nucleolar ribonucleoprotein particles (snoRNPs), acts on both large and small rRNAs and on snRNA U2; mutations in human ortholog dyskerin cause the disorder dyskeratosis congenita
182	AAL006C	9	-0.415229	0	-0.988872	1	-1.04001	1	-0.105362	0	0.0284633	0	-0.22715	0	-0.0478743	0	0.0866866	0.204877	0			Syntenic homolog of S. cerevisiae YCL008C (STP22) 1-intron	YCL008C	YCL008C:STP22,VPL15,VPS23	YCL008C:Component of the ESCRT-I complex, which is involved in ubiquitin-dependent sorting of proteins into the endosome; homologous to the mouse and human Tsg101 tumor susceptibility gene; mutants exhibit a Class E Vps phenotype
183	AAL005W	5	0.00999458	0	0.0706708	0	-0.251522	0	-0.104929	0	-0.0119634	0	-0.11726	0	-0.0332385	0	0.0768368	0.165223	0	Y	S	Syntenic homolog of S. cerevisiae YCL005W-A 1-intron	YCL005W-A	YCL005W-A:VMA9,CWH36,LDB10	YCL005W-A:Vacuolar H+ ATPase subunit e of the V-ATPase V0 subcomplex; essential for vacuolar acidification; interacts with the V-ATPase assembly factor Vma21p in the ER; involved in V0 biogenesis
184	AAL004W	5	-0.0236797	0	-0.0167034	0	-0.568394	0	-0.0962065	0	-0.0315017	0	-0.058262	0	0.0273327	0	0.0657539	0.122458	0			Syntenic homolog of S. cerevisiae YCL005W (LDB16)	YCL005W	YCL005W:LDB16	YCL005W:Protein of unknown function; null mutants have decreased net negative cell surface charge; GFP-fusion protein expression is induced in response to the DNA-damaging agent MMS; native protein is detected in purified mitochondria
185	AAL003W	9	-0.783885	0	-0.622001	0	-0.171751	0	-0.0946259	0	0.140803	0	-0.108818	0	-0.0952403	0	0.200279	0.733275	0			Syntenic homolog of S. cerevisiae YCL004W (PGS1)	YCL004W	YCL004W:PEL1,PGS1,YCL003W	YCL004W:Phosphatidylglycerolphosphate synthase, catalyzes the synthesis of phosphatidylglycerolphosphate from CDP-diacylglycerol and sn-glycerol 3-phosphate in the first committed and rate-limiting step of cardiolipin biosynthesis
186	AAL002W	2	-0.220622	0	-0.897798	1	-0.569482	0	0.00755877	0	0.161071	0	-0.118133	0	-0.071027	0	0.0599609	0.101435	0			Syntenic homolog of S. cerevisiae YCL001W (RER1)	YCL001W	YCL001W:RER1	YCL001W:Protein involved in retention of membrane proteins, including Sec12p, in the ER; localized to Golgi; functions as a retrieval receptor in returning membrane proteins to the ER
187	AAL001W	2	-0.594993	0	-1.04301	1	-1.02804	1	-0.146321	0	0.0757136	0	-0.0528777	0	-0.138972	0	0.0442083	0.0300516	0			Syntenic homolog of S. cerevisiae YNL001W (DOM34) and YCL001W-A	YNL001W	YNL001W:DOM34;YCL001W-A:	YNL001W:Endoribonuclease; functions in no-go mRNA decay, protein translation to promote G1 progression and differentiation, required for meiotic cell division; similar to the eukaryotic Pelota;YCL001W-A:Putative protein of unknown function; YCL001W-A is not an essential gene
188	AAR001C	8	-0.463815	0	-0.840824	1	-0.940536	1	-0.0339221	0	-0.0417056	0	-0.107246	0	-0.036143	0	0.0803209	0.179112	0			Syntenic homolog of S. cerevisiae YCR002C (CDC10)	YCR002C	YCR002C:CDC10	YCR002C:Component of the septin ring of the mother-bud neck that is required for cytokinesis; septins recruit proteins to the neck and can act as a barrier to diffusion at the membrane, and they comprise the 10nm filaments seen with EM
189	AAR002W	3	-0.0181389	0	0.297633	0	0.626587	0	0.324028	0	0.0347273	0	0.270819	0	-0.0474207	0	0.0518407	0.070423	0			Syntenic homolog of S. cerevisiae YCR003W (MRPL32)	YCR003W	YCR003W:MRPL32	YCR003W:Mitochondrial ribosomal protein of the large subunit
190	AAR003W	1	-0.308865	0	1.19969	-1	2.00222	-1	-0.0535528	0	0.452659	0	0.0108578	0	-0.2237	0	0.0442083	0.022286	0			NOHBY104 No homolog in S. cerevisiae. Syntenic homolog of Kluyveromyces lactis KLLA0F12804g	NA	NA	NA
191	AAR004C	5	-0.476403	0	-0.388338	0	0.153418	0	-0.281808	0	-0.0311966	0	-0.0588606	0	0.0603757	0	0.0588407	0.0972823	0			Syntenic homolog of S. cerevisiae YNR001C (CIT1) and YCR005C (CIT2)	YCR005C	YNR001C:CIT1,CS1,LYS6;YCR005C:CIT2	YNR001C:Citrate synthase, catalyzes the condensation of acetyl coenzyme A and oxaloacetate to form citrate; the rate-limiting enzyme of the TCA cycle; nuclear encoded mitochondrial protein;YCR005C:Citrate synthase, catalyzes the condensation of acetyl coenzyme A and oxaloacetate to form citrate, peroxisomal isozyme involved in glyoxylate cycle; expression is controlled by Rtg1p and Rtg2p transcri…
192	AAR005W	1	0.895594	0	0.807046	0	1.81835	-1	-0.298772	0	0.109519	0	-0.236727	0	0.272543	0	0.103036	0.282974	0			Syntenic homolog of S. cerevisiae YLR257W	YLR257W	YLR257W:	YLR257W:Putative protein of unknown function
193	AAR006W	7	0.607879	0	0.379142	0	0.219125	0	-0.167145	0	-0.150079	0	0.0404668	0	0.223098	0	0.225708	0.860895	0			Syntenic homolog of S. cerevisiae YFR016C	YFR016C	YFR016C:	YFR016C:Putative protein of unknown function; green fluorescent protein (GFP)-fusion protein localizes to the cytoplasm and bud; interacts with Spa2p; YFL016C is not an essential gene
194	AAR007W	6	0.1372	0	0.757892	0	0.544306	0	-0.223323	0	-0.0304704	0	-0.148309	0	0.179803	0	0.0657539	0.12249	0			NOHBY105 No homolog in S. cerevisiae. Syntenic homolog of Kluyveromyces lactis KLLA0F23111g	NA	NA	NA
195	AAR008W	5	0.21834	0	-0.744681	0	-0.427065	0	-0.160234	0	-0.314094	0	0.0190091	0	0.00367139	0	0.0453032	0.0469925	0			Syntenic homolog of S. cerevisiae YLR258W (GSY2) and YFR015C (GSY1)	YLR258W	YLR258W:GSY2;YFR015C:GSY1	YLR258W:Glycogen synthase, similar to Gsy1p; expression induced by glucose limitation, nitrogen starvation, heat shock, and stationary phase; activity regulated by cAMP-dependent, Snf1p and Pho85p kinases as well as by the Gac1p-Glc7p phosphatase;YFR015C:Glycogen synthase with similarity to Gsy2p, the more highly expressed yeast homolog; expression induced by glucose limitation, nitrogen starvati…
196	AAR009W	2	0.0215022	0	-0.649503	0	-0.0259583	0	-0.00438477	0	-0.165195	0	0.156505	0	0.0729171	0	0.0445507	0.037251	0			Syntenic homolog of S. cerevisiae YOL016C (CMK2) and YFR014C (CMK1)	YOL016C	YOL016C:CMK2;YFR014C:CMK1	YOL016C:Calmodulin-dependent protein kinase; may play a role in stress response, many CA++/calmodulan dependent phosphorylation substrates demonstrated in vitro, amino acid sequence similar to Cmk1p and mammalian Cam Kinase II;YFR014C:Calmodulin-dependent protein kinase; may play a role in stress response, many CA++/calmodulan dependent phosphorylation substrates demonstrated in vitro, amino acid…
197	AAR010W	5	0.401024	0	0.629724	0	-0.158575	0	-0.163442	0	-0.322347	0	0.119306	0	0.227089	0	0.0442083	0.0259182	0			Syntenic homolog of S. cerevisiae YIR017C (MET28)	YIR017C	YIR017C:MET28	YIR017C:Basic leucine zipper (bZIP) transcriptional activator in the Cbf1p-Met4p-Met28p complex, participates in the regulation of sulfur metabolism
198	AAR011C	6	-0.00949183	0	0.101479	0	0.853594	-1	-0.0927355	0	0.144933	0	-0.0514566	0	0.0671295	0	0.0463655	0.0531502	0			Syntenic homolog of S. cerevisiae YOL036W and YIR016W	YIR016W	YOL036W:;YIR016W:	YOL036W:Protein of unknown function; potential Cdc28p substrate;YIR016W:Putative protein of unknown function; expression directly regulated by the metabolic and meiotic transcriptional regulator Ume6p; overexpression causes a cell cycle delay or arrest; YIR016W is a non-essential gene
199	AAR012C	2	-0.985202	0	-0.798602	0	-0.163587	0	0.542157	0	-0.288632	0	0.178426	0	-0.159237	0	0.116328	0.34088	0			Syntenic homolog of S. cerevisiae YOL038W (PRE6) 1-intron	YOL038W	YOL038W:PRE6	YOL038W:Alpha 4 subunit of the 20S proteasome; may replace alpha 3 subunit (Pre9p) under stress conditions to create a more active proteasomal isoform; GFP-fusion protein relocates from cytosol to the mitochondrial surface upon oxidative stress
200	AAR013W	3	1.49975	0	2.01865	-1	2.112	-1	0.229932	0	-0.353223	0	0.350201	0	0.0311566	0	0.0507018	0.0669848	0			Syntenic homolog of S. cerevisiae YOL026C (MIM1) Newly annotated start codon according to experimentaly determined 5' end of mRNA using 5' RACE	YOL026C	YOL026C:MIM1,TOM13	YOL026C:Mitochondrial outer membrane protein, required for assembly of the translocase of the outer membrane (TOM) complex and thereby for mitochondrial protein import; N terminus is exposed to the cytosol: transmembrane segment is highly conserved
201	AAR014C	7	-0.0203891	0	-0.423101	0	-1.07866	1	-0.0168185	0	-0.0425928	0	-0.000125987	0	0.0761536	0	0.0442083	0.0193238	0			Syntenic homolog of S. cerevisiae YIR015W (RPR2)	YIR015W	YIR015W:RPR2	YIR015W:Subunit of nuclear RNase P, which cleaves tRNA precursors to generate mature 5' ends; not shared between RNase MRP and RNase P, in contrast to all other RNase P protein subunits
202	AAR015C	8	-0.0342046	0	-1.08807	1	-2.68646	1	-0.0249097	0	-0.0883342	0	0.0273257	0	0.139847	0	0.0442083	0.0136451	0	Y	A	Syntenic homolog of S. cerevisiae YIR014W	YIR014W	YIR014W:	YIR014W:Putative protein of unknown function; green fluorescent protein (GFP)-fusion protein localizes to the vacuole; expression directly regulated by the metabolic and meiotic transcriptional regulator Ume6p; YIR014W is a non-essential gene
203	AAR016W	8	0.215054	0	-0.721229	1	-0.661789	1	-0.104542	0	0.00782054	0	0.0345475	0	0.171672	0	0.0442083	0.0228244	0		S	Syntenic homolog of S. cerevisiae YOL027C (MDM38)	YOL027C	YOL027C:MDM38,MKH1	YOL027C:Mitochondrial inner membrane protein, involved in membrane integration of a subset of mitochondrial proteins; required for K+/H+ exchange; associates with mitochondrial ribosomes; human ortholog Letm1 implicated in Wolf-Hirschhorn syndrome
204	AAR017W	8	-0.230841	0	-0.774298	0	-1.06145	1	-0.129379	0	-0.159729	0	-0.0244888	0	0.0546533	0	0.0445507	0.0380177	0			Syntenic homolog of S. cerevisiae YIR007W	YIR007W	YIR007W:	YIR007W:Putative protein of unknown function; green fluorescent protein (GFP)-fusion protein localizes to the cytoplasm; YIR007W is a non-essential gene
205	AAR018W	1	-0.418059	0	0.205634	0	0.985424	-1	-0.0977671	0	0.0352021	0	-0.00553707	0	-0.0332639	0	0.0834197	0.192295	0			Syntenic homolog of S. cerevisiae YIR008C (PRI1)	YIR008C	YIR008C:PRI1	YIR008C:Subunit of DNA primase, which is required for DNA synthesis and double-strand break repair
206	AAR019W	3	-0.545132	0	0.0965083	0	0.449679	0	0.191657	0	-0.167486	0	0.0862745	0	0.0291204	0	0.102301	0.279848	0			Syntenic homolog of S. cerevisiae YER012W (PRE1)	YER012W	YER012W:PRE1	YER012W:Beta 4 subunit of the 20S proteasome; localizes to the nucleus throughout the cell cycle
207	AAR020W	7	-0.571052	0	-1.15164	1	-2.00487	1	-0.103843	0	0.0688808	0	-0.120428	0	-0.135007	0	0.134978	0.425423	0			Syntenic homolog of S. cerevisiae YER013W (PRP22)	YER013W	YER013W:PRP22	YER013W:DEAH-box RNA-dependent ATPase/ATP-dependent RNA helicase, associates with lariat intermediates before the second catalytic step of splicing; mediates ATP-dependent mRNA release from the spliceosome and unwinds RNA duplexes
208	AAR021W	2	-0.0785067	0	-0.200901	0	0.169204	0	-0.0565899	0	-0.0627291	0	-0.0577228	0	-0.038267	0	0.0548031	0.0832898	0			Syntenic homolog of S. cerevisiae YER014W (HEM14)	YER014W	YER014W:HEM14	YER014W:Protoporphyrinogen oxidase, a mitochondrial enzyme that catalyzes the seventh step in the heme biosynthetic pathway, converting protoporphyrinogen IX to protoporphyrin IX; inhibited by diphenyl ether-type herbicides
209	AAR022W	6	-0.151425	0	0.285598	0	0.193621	0	-0.00528394	0	0.0239941	0	-0.123059	0	0.0764603	0	0.0780846	0.170571	0			Syntenic homolog of S. cerevisiae YIR009W (MSL1)	YIR009W	YIR009W:MSL1,YIB9,YIB9w	YIR009W:U2B component of U2 snRNP, involved in splicing, binds the U2 snRNA stem-loop IV in vitro but requires association of Lea1p for in vivo binding; does not contain the conserved C-terminal RNA binding domain found in other family members
210	AAR023C	2	-0.127652	0	-0.283818	0	-0.0897671	0	-0.0151633	0	0.0316225	0	-0.0783351	0	0.00990978	0	0.210165	0.782544	0			NOHBY106 No homolog in S. cerevisiae. Syntenic homolog of S. kluyveri SAKL0F03938g	NA	NA	NA
211	AAR024W	4	0.181319	0	-0.416874	0	0.0995031	0	-0.363726	0	0.324165	0	-0.156688	0	0.00372386	0	0.146898	0.478521	0			Syntenic homolog of S. cerevisiae YER016W (BIM1)	YER016W	YER016W:BIM1,EB1,YEB1	YER016W:Microtubule-binding protein that together with Kar9p makes up the cortical microtubule capture site and delays the exit from mitosis when the spindle is oriented abnormally
212	AAR025C	7	0.116719	0	-0.0197976	0	-0.137622	0	0.0183814	0	-0.0197019	0	0.0258656	0	0.04099	0	0.236242	0.917063	0			Syntenic homolog of S. cerevisiae YER017C (AFG3)	YER017C	YER017C:AFG3,YTA10	YER017C:Component, with Yta12p, of the mitochondrial inner membrane m-AAA protease that mediates degradation of misfolded or unassembled proteins and is also required for correct assembly of mitochondrial enzyme complexes
213	AAR026W	6	0.0925908	0	0.213901	0	0.165019	0	-0.0121113	0	0.0291432	0	-0.0108254	0	-0.0252206	0	0.0939248	0.236371	0			NOHBY107 No homolog in S. cerevisiae. Syntenic homolog of Kluyveromyces lactis KLLA0B11495g	NA	NA	NA
214	AAR027W	3	0.212761	0	0.924281	0	1.13147	-1	0.299704	0	0.0217773	0	0.291882	0	0.195152	0	0.0656492	0.122038	0			Syntenic homolog of S. cerevisiae YBR251W (MRPS5)	YBR251W	YBR251W:MRPS5	YBR251W:Mitochondrial ribosomal protein of the small subunit
215	AAR028W	4	0.581598	0	0.316221	0	0.109459	0	0.149537	0	0.0329448	0	0.203802	0	0.144367	0	0.230042	0.886217	0			Syntenic homolog of S. cerevisiae YGR112W (SHY1)	YGR112W	YGR112W:SHY1	YGR112W:Mitochondrial inner membrane protein required for assembly of cytochrome c oxidase (complex IV); associates with complex IV assembly intermediates and complex III/complex IV supercomplexes; similar to human SURF1 involved in Leigh Syndrome
216	AAR029W	3	0.726194	-1	0.815736	-1	1.44643	-1	-0.104525	0	0.0188542	0	0.0482165	0	0.054791	0	0.0888012	0.214458	0			Syntenic homolog of S. cerevisiae YGR113W (DAM1)	YGR113W	YGR113W:DAM1	YGR113W:Essential subunit of the Dam1 complex (aka DASH complex), couples kinetochores to the force produced by MT depolymerization thereby aiding in chromosome segregation; Ipl1p target for regulating kinetochore-MT attachments
217	AAR030W	4	2.57442	0	2.52562	-1	2.22432	0	1.10982	0	0.243501	0	1.13506	0	0.915761	0	0.0442083	0.00179421	1			Syntenic homolog of S. cerevisiae YPR124W (CTR1)	YPR124W	YPR124W:CTR1	YPR124W:High-affinity copper transporter of the plasma membrane, mediates nearly all copper uptake under low copper conditions; transcriptionally induced at low copper levels and degraded at high copper levels
218	AAR031W	2	-0.574374	0	-0.677096	0	-0.135765	0	-0.115779	0	0.149817	0	-0.066532	0	-0.116681	0	0.0442083	0.026755	0			Syntenic homolog of S. cerevisiae YGR116W (SPT6)	YGR116W	YGR116W:CRE2,SPT6,SSN20	YGR116W:Transcription elongation factor required for the maintenance of chromatin structure during transcription in order to inhibit transcription from promoters within the coding region
219	AAR032W	3	-0.041805	0	0.220799	0	0.847327	-1	0.179869	0	0.0659385	0	0.125509	0	0.0105318	0	0.0456736	0.0502141	0			Syntenic homolog of S. cerevisiae YPR125W (YLH47)	YPR125W	YPR125W:MRS7,YLH47	YPR125W:Mitochondrial inner membrane protein exposed to the mitochondrial matrix, associates with mitochondrial ribosomes, NOT required for respiratory growth; homolog of human Letm1, a protein implicated in Wolf-Hirschhorn syndrome
220	AAR033W	8	0.134827	0	-1.12907	0	-2.82501	1	-0.0025999	0	-0.558352	0	0.127451	0	0.272279	0	0.0442083	0.0327669	0			Syntenic homolog of S. cerevisiae YPR127W	YPR127W	YPR127W:	YPR127W:Protein of unknown function, differentially expressed during alcoholic fermentation; expression activated by transcription factor YRM1/YOR172W; green fluorescent protein (GFP)-fusion protein localizes to both the cytoplasm and the nucleus
221	AAR034W	3	-0.111292	0	-0.00385462	0	0.406636	0	-0.10784	0	0.0990345	0	-0.000248742	0	-0.242452	0	0.0442083	0.00743468	0			Syntenic homolog of S. cerevisiae YGR094W (VAS1)	YGR094W	YGR094W:VAS1	YGR094W:Mitochondrial and cytoplasmic valyl-tRNA synthetase
222	AAR035C	4	0.305073	0	0.626159	0	0.752414	0	0.497469	0	-0.0367764	0	0.194451	0	-0.051618	0	0.0875778	0.20815	0			Syntenic homolog of S. cerevisiae YGR095C (RRP46)	YGR095C	YGR095C:RRP46	YGR095C:Exosome non-catalytic core component; involved in 3'-5' RNA processing and degradation in both the nucleus and the cytoplasm; has similarity to E. coli RNase PH and to human hRrp46p (EXOSC5)
223	AAR036W	4	0.10168	0	0.126153	0	0.198167	0	0.10758	0	0.0162941	0	0.0315499	0	-0.00612584	0	0.101855	0.276893	0			Syntenic homolog of S. cerevisiae YGR096W (TPC1)	YGR096W	YGR096W:TPC1	YGR096W:Mitochondrial membrane transporter that mediates uptake of the essential cofactor thiamine pyrophosphate (ThPP) into mitochondria; expression appears to be regulated by carbon source; member of the mitochondrial carrier family
224	AAR037W	4	0.776686	0	0.629785	0	0.661534	0	0.153705	0	-0.0241364	0	0.0662215	0	-0.00973687	0	0.0654385	0.120557	0			Syntenic homolog of S. cerevisiae YPR113W (PIS1)	YPR113W	YPR113W:PIS1	YPR113W:Phosphatidylinositol synthase, required for biosynthesis of phosphatidylinositol, which is a precursor for polyphosphoinositides, sphingolipids, and glycolipid anchors for some of the plasma membrane proteins
225	AAR038W	6	3.6384	-1	4.086	-1	3.5676	-1	-0.189783	0	-0.913799	0	0.674666	0	0.182659	0	0.214858	0.805611	0			Syntenic homolog of S. cerevisiae YBR132C (AGP2)	YBR132C	YBR132C:AGP2	YBR132C:High affinity polyamine permease, preferentially uses spermidine over putrescine; expression is down-regulated by osmotic stress; plasma membrane carnitine transporter, also functions as a low-affinity amino acid permease
226	AAR039W	5	0.320579	0	-0.10381	0	-0.240564	0	-0.070288	0	-0.0535863	0	-0.0958321	0	0.162391	0	0.0442083	0.0210054	0			NOHBY108 No homolog in S. cerevisiae. Syntenic homolog of Kluyveromyces lactis KLTH0F11330g	NA	NA	NA
227	AAR040C	5	-0.109987	0	-0.46589	0	-0.48556	0	-0.165559	0	-0.0306117	0	-0.0279703	0	-0.0843449	0	0.069394	0.1374	0			Syntenic homolog of S. cerevisiae YBR131W (CCZ1)	YBR131W	YBR131W:CCZ1,CVT16	YBR131W:Protein involved in vacuolar assembly, essential for autophagy and the cytoplasm-to-vacuole pathway
228	AAR041W	3	0.196932	0	0.575156	0	0.832628	0	0.0818684	0	-0.219678	0	0.162331	0	0.0462482	0	0.0452819	0.045259	0			Syntenic homolog of S. cerevisiae YPR088C (SRP54)	YPR088C	YPR088C:SRH1,SRP54	YPR088C:Signal recognition particle (SRP) subunit (homolog of mammalian SRP54); contains the signal sequence-binding activity of SRP, interacts with the SRP RNA, and mediates binding of SRP to signal receptor; contains GTPase domain
229	AAR042W	3	-0.0727895	0	-0.101913	0	0.204505	0	-0.0405826	0	-0.0893215	0	0.0229157	0	0.110051	0	0.0777481	0.169368	0			Syntenic homolog of S. cerevisiae YBR130C (SHE3)	YBR130C	YBR130C:SHE3	YBR130C:Protein that acts as an adaptor between Myo4p and the She2p-mRNA complex; part of the mRNA localization machinery that restricts accumulation of certain proteins to the bud; also required for cortical ER inheritance
230	AAR043C	3	0.83327	0	0.260238	0	0.139039	0	-0.0951211	0	0.0819675	0	0.0386401	0	-0.0877902	0	0.0442083	0.0301078	0	Y	S	Syntenic homolog of S. cerevisiae YNR030W (ALG12)	YNR030W	YNR030W:ALG12,ECM39	YNR030W:Alpha-1,6-mannosyltransferase localized to the ER; responsible for the addition of the alpha-1,6 mannose to dolichol-linked Man7GlcNAc2, acts in the dolichol pathway for N-glycosylation
231	AAR044W	7	-0.521869	0	-0.86947	1	-1.62233	1	-0.0388115	0	-0.000671645	0	-0.0931075	0	-0.162107	0	0.174648	0.60861	0			Syntenic homolog of S. cerevisiae YNR029C	YNR029C	YNR029C:	YNR029C:Putative protein of unknown function, deletion confers reduced fitness in saline
232	AAR045C	5	-0.0607545	0	0.0580466	0	-0.293145	0	-0.0431357	0	-0.137865	0	-0.0620855	0	0.0645904	0	0.0452819	0.0461973	0	Y	S	Syntenic homolog of S. cerevisiae YCR069W (CPR4) and YNR028W (CPR8)	YNR028W	YCR069W:CPR4,CYP4,SCC3,YCR070W;YNR028W:CPR8	YCR069W:Peptidyl-prolyl cis-trans isomerase (cyclophilin), catalyzes the cis-trans isomerization of peptide bonds N-terminal to proline residues; has a potential role in the secretory pathway;YNR028W:Peptidyl-prolyl cis-trans isomerase (cyclophilin), catalyzes the cis-trans isomerization of peptide bonds N-terminal to proline residues; similarity to Cpr4p suggests a potential role in the secretor…
233	AAR046C	8	0.14804	0	-0.357477	0	-0.856993	1	-0.0396327	0	-0.0834602	0	0.0197338	0	0.0814721	0	0.0442083	0.019404	0		A	Syntenic homolog of S. cerevisiae YCR068W (ATG15)	YCR068W	YCR068W:ATG15,AUT5,CVT17	YCR068W:Lipase required for intravacuolar lysis of autophagic bodies and Cvt bodies; targeted to intravacuolar vesicles during autophagy via the multivesicular body (MVB) pathway
234	AAR047C	7	0.0992595	0	-0.248731	0	-0.463553	0	-0.0719155	0	0.0246644	0	-0.013663	0	-0.0367054	0	0.0934389	0.233437	0			Syntenic homolog of S. cerevisiae YNR027W (BUD17)	YNR027W	YNR027W:BUD17	YNR027W:Putative pyridoxal kinase, a key enzyme in vitamin B6 metabolism; involved in bud-site selection; diploid mutants display a random rather than a bipolar budding pattern; similarity to yeast BUD16 and human pyridoxal kinase (PDXK)
235	AAR048W	8	0.484145	0	-0.53068	0	-0.728838	0	-0.134865	0	0.0759405	0	-0.0382358	0	0.107955	0	0.0465366	0.0534626	0			Syntenic homolog of S. cerevisiae YNR026C (SEC12) and YCR067C (SED4)	YNR026C	YNR026C:SEC12,SED2;YCR067C:SED4	YNR026C:Guanine nucleotide exchange factor (GEF); glycosylated integral membrane protein of the endoplasmic reticulum, important for the initiation of transport vesicle budding from the endoplasmic reticulum through activation of the GTPase Sar1p;YCR067C:Integral endoplasmic reticulum membrane protein, functions as a positive regulator of Sar1p probably through inhibition of GTPase activation by …
236	AAR049C	9	-0.445335	0	-0.74371	1	-0.413103	0	-0.104378	0	0.126216	0	-0.172683	0	-0.0937783	0	0.242617	0.951604	0			Syntenic homolog of S. cerevisiae YCR066W (RAD18)	YCR066W	YCR066W:RAD18	YCR066W:Protein involved in postreplication repair; binds single-stranded DNA and has single-stranded DNA dependent ATPase activity; forms heterodimer with Rad6p; contains RING-finger motif
237	AAR050C	5	0.155186	0	0.0502524	0	0.0825579	0	-0.0686016	0	-0.0715093	0	-0.0183435	0	-0.0155727	0	0.0625382	0.110234	0			Syntenic homolog of S. cerevisiae YCR065W (HCM1)	YCR065W	YCR065W:HCM1	YCR065W:Forkhead transcription factor that drives S-phase specific expression of genes involved in chromosome segregation, spindle dynamics, and budding; suppressor of calmodulin mutants with specific SPB assembly defects; telomere maintenance role
238	AAR051C	1	0.0909393	0	0.152198	0	0.20274	0	0.0209029	0	-0.0180287	0	0.00159743	0	-0.00198378	0	0.217701	0.819717	0			Syntenic homolog of S. cerevisiae YCR063W (BUD31)	YCR063W	YCR063W:BUD31,CWC14	YCR063W:Component of the SF3b subcomplex of the U2 snRNP; diploid mutants display a random budding pattern instead of the wild-type bipolar pattern
239	AAR052C	8	-0.0345259	0	-0.440536	0	-0.988969	1	-0.193341	0	0.00126156	0	0.00134173	0	-0.010203	0	0.0625229	0.110085	0	Y	S	Syntenic homolog of S. cerevisiae YCR061W	YCR061W	YCR061W:	YCR061W:Protein of unknown function; green fluorescent protein (GFP)-fusion protein localizes to the cytoplasm in a punctate pattern; induced by treatment with 8-methoxypsoralen and UVA irradiation
240	AAR053W	5	-0.406633	0	-0.331111	0	-0.300293	0	-0.173428	0	0.244422	0	-0.180792	0	-0.105296	0	0.129764	0.402251	0			Non-syntenic homolog of S. cerevisiae YGR032W (GSC2), YLR342W (FKS1) and YMR306W (FKS3)	YLR342W	YGR032W:FKS2,GSC2;YLR342W:CND1,CWH53,ETG1,FKS1,GSC1,PBR1;YMR306W:FKS3	YGR032W:Catalytic subunit of 1,3-beta-glucan synthase, involved in formation of the inner layer of the spore wall; activity positively regulated by Rho1p and negatively by Smk1p; has similarity to an alternate catalytic subunit, Fks1p (Gsc1p);YLR342W:Catalytic subunit of 1,3-beta-D-glucan synthase, functionally redundant with alternate catalytic subunit Gsc2p; binds to regulatory subunit Rho1p; i…
241	AAR054C	6	-0.0751594	0	0.255965	0	0.486086	0	-0.0675391	0	0.045482	0	-0.0421278	0	-0.0578864	0	0.14249	0.459892	0			Syntenic homolog of S. cerevisiae YCR060W (TAH1)	YCR060W	YCR060W:TAH1	YCR060W:HSP90 cofactor; interacts with Hsp82p, Pih1p, Rvb1 and Rvb2, contains a single TPR domain with at least two TPR motifs
242	AAR055W	1	-0.266584	0	0.259876	0	0.905297	-1	-0.0851568	0	0.150566	0	-0.086965	0	-0.092245	0	0.178526	0.626284	0			Syntenic homolog of S. cerevisiae YCR059C (YIH1)	YCR059C	YCR059C:YIH1	YCR059C:Protein that inhibits activation of Gcn2p, an eIF2 alpha subunit protein kinase, by competing for Gcn1p binding, thus impacting gene expression in response to starvation; has sequence and functional similarity to the mouse IMPACT gene
243	AAR056C	1	-0.107181	0	0.616305	-1	0.65158	-1	0.143377	0	0.0548379	0	0.0223898	0	-0.0316922	0	0.182849	0.645713	0			Syntenic homolog of S. cerevisiae YNR024W	YNR024W	YNR024W:MPP6	YNR024W:Nuclear exosome-associated RNA binding protein; involved in surveillance of pre-rRNAs and pre-mRNAs, and the degradation of cryptic non-coding RNAs (ncRNA); copurifies with ribosomes
244	AAR057W	3	-1.09348	0	0.809179	0	1.64715	-1	0.00217753	0	0.566591	0	-0.0194661	0	-0.169609	0	0.0456591	0.0499623	0			Syntenic homolog of S. cerevisiae YCR057C (PWP2)	YCR057C	YCR057C:PWP2,UTP1,YCR055C,YCR058C	YCR057C:Conserved 90S pre-ribosomal component essential for proper endonucleolytic cleavage of the 35 S rRNA precursor at A0, A1, and A2 sites; contains eight WD-repeats; PWP2 deletion leads to defects in cell cycle and bud morphogenesis
245	AAR058W	2	-0.298507	0	-0.241631	0	-0.571298	0	-0.0153341	0	0.117123	0	0.00575041	0	-0.0828739	0	0.0683659	0.133064	0			Syntenic homolog of S. cerevisiae YCR054C (CTR86)	YCR054C	YCR054C:CTR86	YCR054C:Essential protein of unknown function; upstream region contains a Gcn4p responsive site suggesting a possible role in amino acid biosynthesis
246	AAR059C	2	-0.32037	0	-0.324678	0	-0.365029	0	0.109542	0	-0.0509678	0	0.13212	0	0.0142032	0	0.0805146	0.180236	0			Syntenic homolog of S. cerevisiae YCR053W (THR4).The sequence of this gene comes from strain ATCC 10895.	YCR053W	YCR053W:THR4	YCR053W:Threonine synthase, conserved protein that catalyzes formation of threonine from 0-phosphohomoserine; expression is regulated by the GCN4-mediated general amino acid control pathway
247	AAR060C	7	-0.427512	0	-0.228546	0	-0.0247665	0	0.138418	0	-0.151964	0	0.185721	0	0.305346	0	0.085305	0.199624	0			Syntenic homolog of S. cerevisiae YNR023W (SNF12) and YCR052W (RSC6)	YNR023W	YNR023W:SNF12,SWP73;YCR052W:RSC6	YNR023W:73 kDa subunit of the SWI/SNF chromatin remodeling complex involved in transcriptional regulation; homolog of Rsc6p subunit of the RSC chromatin remodeling complex; deletion mutants are temperature-sensitive;YCR052W:Component of the RSC chromatin remodeling complex; essential for mitotic growth; homolog of SWI/SNF subunit Swp73p
248	AAR061W	4	-0.0382533	0	0.141586	0	0.332874	0	0.329606	0	0.0899705	0	0.0407118	0	0.0551607	0	0.083685	0.194021	0			Syntenic homolog of S. cerevisiae YNR022C (MRPL50)	YNR022C	YNR022C:MRPL50	YNR022C:Mitochondrial ribosomal protein of the large subunit, not essential for mitochondrial translation
249	AAR062C	1	2.73123	-1	3.17176	-1	2.70917	-1	0.209659	0	-0.226557	0	0.148083	0	-0.0970634	0	0.0442083	0.0224506	0			Syntenic homolog of S. cerevisiae YNR021W	YNR021W	YNR021W:	YNR021W:Putative protein of unknown function; green fluorescent protein (GFP)-fusion protein localizes to the endoplasmic reticulum; YNR021W is not an essential gene
250	AAR063C	4	0.0281079	0	0.209592	0	0.212258	0	0.30446	0	0.0025953	0	0.0344283	0	0.0266428	0	0.154956	0.517413	0			Syntenic homolog of S. cerevisiae YCR051W	YCR051W	YCR051W:	YCR051W:Putative protein of unknown function; green fluorescent protein (GFP)-fusion protein localizes to the cytoplasm and nucleus; contains ankyrin (Ank) repeats; YCR051W is not an essential gene
251	AAR064W	4	0.100733	0	-0.00259579	0	-0.164098	0	0.0711546	0	-0.0693928	0	0.131235	0	0.0538159	0	0.216747	0.814682	0			Syntenic homolog of S. cerevisiae YNR020C (ATP23)	YNR020C	YNR020C:ATP23	YNR020C:Putative metalloprotease of the mitochondrial inner membrane, required for processing of Atp6p; has an additional role in assembly of the F0 sector of the F1F0 ATP synthase complex
252	AAR065C	5	0.117169	0	-0.223436	0	-0.300343	0	-0.150427	0	0.0184997	0	-0.23297	0	0.00105963	0	0.0486339	0.0599867	0			Syntenic homolog of S. cerevisiae YNR019W (ARE2) and YCR048W (ARE1)	YNR019W	YNR019W:ARE2,SAT1;YCR048W:ARE1,SAT2	YNR019W:Acyl-CoA:sterol acyltransferase, isozyme of Are1p; endoplasmic reticulum enzyme that contributes the major sterol esterification activity in the presence of oxygen;YCR048W:Acyl-CoA:sterol acyltransferase, isozyme of Are2p; endoplasmic reticulum enzyme that contributes the major sterol esterification activity in the absence of oxygen
253	AAR066W	4	-0.628069	0	0.113166	0	0.0959097	0	0.374754	0	0.0998745	0	0.0725078	0	-0.0657198	0	0.0858301	0.201623	0			Syntenic homolog of S. cerevisiae YCR047C (BUD23)	YCR047C	YCR047C:BUD23	YCR047C:Protein involved in bud-site selection; diploid mutants display a random budding pattern instead of the wild-type bipolar pattern
254	AAR067W	3	-0.352013	0	0.607393	0	0.729555	0	0.33782	0	0.103923	0	0.204712	0	-0.0393283	0	0.0626509	0.110571	0			Syntenic homolog of S. cerevisiae YCR046C (IMG1)	YCR046C	YCR046C:IMG1	YCR046C:Mitochondrial ribosomal protein of the large subunit, required for respiration and for maintenance of the mitochondrial genome
255	AAR068C	3	0.197206	0	0.445573	0	0.783149	0	0.10534	0	-0.0432652	0	0.000258168	0	-0.0441332	0	0.0452647	0.0425211	0			Syntenic homolog of S. cerevisiae YNR018W	YNR018W	YNR018W:AIM38	YNR018W:Putative protein of unknown function; non-tagged protein is detected in purified mitochondria; null mutant is viable and displays reduced frequency of mitochondrial genome loss
256	AAR069W	8	-0.0641769	0	-1.06499	0	-1.87751	1	-0.145763	0	-0.0183301	0	-0.158478	0	0.00417672	0	0.0504694	0.0655242	0	Y	S	Syntenic homolog of S. cerevisiae YCR045C	YCR045C	YCR045C:OSW3,RRT12	YCR045C:Putative protein of unknown function; non-essential gene identified in a screen for mutants with decreased levels of rDNA transcription
257	AAR070C	3	0.0215262	0	0.386712	0	0.774682	0	0.223791	0	0.0322737	0	0.0954173	0	-0.187066	0	0.0442083	0.0149354	0			Syntenic homolog of S. cerevisiae YNR017W (TIM23)	YNR017W	YNR017W:MAS6,MIM23,MPI3,TIM23	YNR017W:Essential component of the Translocase of the Inner Mitochondrial membrane (TIM23 complex); involved in protein import into mitochondrial matrix and inner membrane; with Tim17p, contributes to architecture and function of the import channel
258	AAR071W	4	0.319273	0	0.168769	0	-0.151595	0	0.00317013	0	0.0346388	0	0.0136727	0	-0.118615	0	0.0452819	0.044096	0			Syntenic homolog of S. cerevisiae YNR016C (ACC1) and YMR207C (HFA1)	YNR016C	YNR016C:ABP2,ACC1,FAS3,MTR7;YMR207C:HFA1	YNR016C:Acetyl-CoA carboxylase, biotin containing enzyme that catalyzes the carboxylation of acetyl-CoA to form malonyl-CoA; required for de novo biosynthesis of long-chain fatty acids;YMR207C:Mitochondrial acetyl-coenzyme A carboxylase, catalyzes the production of malonyl-CoA in mitochondrial fatty acid biosynthesis
259	AAR072C	4	-0.922092	0	0.0756889	0	0.161214	0	0.291531	0	0.140908	0	0.202415	0	-0.0016938	0	0.0645357	0.116691	0			Syntenic homolog of S. cerevisiae YNR015W (SMM1)	YNR015W	YNR015W:DUS2,SMM1	YNR015W:Dihydrouridine synthase, member of a family of dihydrouridine synthases including Dus1p, Smm1p, Dus3p, and Dus4p; modifies uridine residues at position 20 of cytoplasmic tRNAs
260	AAR073W	2	0.0547216	0	-0.27715	0	-0.0550527	0	-0.0118929	0	0.0307696	0	0.07162	0	0.231567	0	0.122347	0.367756	0			NOHBY109 No homolog in S. cerevisiae. Syntenic homolog of Kluyveromyces lactis KLLA0F06116g	NA	NA	NA
261	AAR074C	5	0.105355	0	0.116729	0	-0.509862	0	-0.0154337	0	-0.00641246	0	0.00291245	0	0.201984	0	0.0442083	0.013441	0			Syntenic homolog of S. cerevisiae YMR206W and YNR014W	YNR014W	YMR206W:;YNR014W:	YMR206W:Putative protein of unknown function; YMR206W is not an essential gene;YNR014W:Putative protein of unknown function; expression is cell-cycle regulated, Azf1p-dependent, and heat-inducible
262	AAR075C	4	1.08886	0	1.67641	0	1.72369	0	0.452218	0	-0.170956	0	0.254545	0	-0.156918	0	0.105767	0.295142	0			Syntenic homolog of S. cerevisiae YLR193C (UPS1)	YLR193C	YLR193C:UPS1	YLR193C:Mitochondrial intermembrane space protein that regulates mitochondrial cardiolipin levels, null has defects in Mgm1p processing, integrity of mitochondrial inner membrane complexes, and mitochondrial morphology; ortholog of human PRELI
263	AAR076C	3	0.78605	0	2.20049	0	2.42665	-1	0.57308	0	-0.0147984	0	0.298481	0	0.0824421	0	0.0504694	0.0658081	0	Y	S	Syntenic homolog of S. cerevisiae YLR194C	YLR194C	YLR194C	YLR194C:Structural constituent of the cell wall attached to the plasma membrane by a GPI-anchor; expression is upregulated in response to cell wall stress
264	AAR077C	3	-0.103788	0	0.415042	0	0.919512	-1	0.205278	0	-0.0876926	0	0.302925	0	-0.208411	0	0.0526404	0.0737968	0			Syntenic homolog of S. cerevisiae YLR195C (NMT1)	YLR195C	YLR195C:CDC72,NMT1	YLR195C:N-myristoyl transferase, catalyzes the cotranslational, covalent attachment of myristic acid to the N-terminal glycine residue of several proteins involved in cellular growth and signal transduction
265	AAR078W	3	-0.25485	0	1.14256	0	0.997548	0	0.528215	0	0.198986	0	0.271097	0	-0.0246422	0	0.0605788	0.104089	0			Syntenic homolog of S. cerevisiae YLR196W (PWP1)	YLR196W	YLR196W:PWP1	YLR196W:Protein with WD-40 repeats involved in rRNA processing; associates with trans-acting ribosome biogenesis factors; similar to beta-transducin superfamily
266	AAR079C	8	-0.169536	0	-0.643198	0	-1.73064	1	-0.152816	0	-0.0514288	0	-0.042116	0	0.125852	0	0.0442083	0.0236583	0			Syntenic homolog of S. cerevisiae YDL169C (UGX2)	YDL169C	YDL169C:UGX2	YDL169C:Protein of unknown function, transcript accumulates in response to any combination of stress conditions
267	AAR080W	5	0.0303045	0	0.199838	0	-0.00425583	0	-0.08434	0	-0.0215389	0	-0.0500412	0	1.02908	0	0.0442083	0.00202214	1			NOHBY110 No homolog in S. cerevisiae. Syntenic homolog of Kluyveromyces lactis KLLA0F09427g	NA	NA	NA
268	AAR081C	5	0.0102351	0	-0.00860263	0	-0.00783519	0	0.001673	0	-0.00465008	0	-0.00117068	0	0.00240618	0	0.147598	0.482153	0			Syntenic homolog of S. cerevisiae YGR122W	YGR122W	YGR122W:	YGR122W:Probable ortholog of A. nidulans PalC, which is involved in pH regulation and binds to the ESCRT-III complex; null mutant does not properly process Rim101p and has decreased resistance to rapamycin; GFP-fusion protein is cytoplasmic
269	AAR082W	1	2.44577	-1	2.20934	-1	1.30204	-1	0.0532659	0	0.0911469	0	0.340965	0	0.46984	0	0.148172	0.485634	0		A	Syntenic homolog of S. cerevisiae YPR138C (MEP3) and YGR121C (MEP1)	YPR138C	YPR138C:MEP3;YGR121C:AMT1,MEP1	YPR138C:Ammonium permease of high capacity and low affinity; belongs to a ubiquitous family of cytoplasmic membrane proteins that transport only ammonium (NH4+); expression is under the nitrogen catabolite repression regulation ammonia permease;YGR121C:Ammonium permease; belongs to a ubiquitous family of cytoplasmic membrane proteins that transport only ammonium (NH4+); expression is under the ni…
270	AAR083C	8	0.958824	0	0.847181	0	0.320182	0	0.238654	0	-0.251672	0	0.330706	0	0.225301	0	0.172816	0.600213	0			Syntenic homolog of S. cerevisiae YGR123C (PPT1)	YGR123C	YGR123C:PPT1	YGR123C:Protein serine/threonine phosphatase with similarity to human phosphatase PP5; present in both the nucleus and cytoplasm; expressed during logarithmic growth; computational analyses suggest roles in phosphate metabolism and rRNA processing
271	AAR084W	5	0.923183	0	0.880356	0	-0.1247	0	-0.0277391	0	-0.074887	0	0.0152394	0	-0.318649	0	0.0736605	0.152888	0			Non-syntenic homolog of S. cerevisiae YMR303C (ADH2)	YMR303C	YMR303C:ADH2,ADR2	YMR303C:Glucose-repressible alcohol dehydrogenase II, catalyzes the conversion of ethanol to acetaldehyde; involved in the production of certain carboxylate esters; regulated by ADR1
272	AAR085W	4	0.282974	0	0.183943	0	0.318332	0	0.0296401	0	-0.0411483	0	0.0629561	0	0.00809556	0	0.105232	0.29286	0		A	Syntenic homolog of S. cerevisiae YPR114W	YPR114W	YPR114W:	YPR114W:Putative protein of unknown function
273	AAR086W	8	-0.352356	0	-1.35606	1	-1.88132	1	-0.063557	0	-0.177238	0	0.0401475	0	0.0487268	0	0.0442083	0.0241726	0			Syntenic homolog of S. cerevisiae YGR097W (ASK10) and YPR115W	YGR097W	YGR097W:ASK10;YPR115W:GCA1	YGR097W:Component of the RNA polymerase II holoenzyme, phosphorylated in response to oxidative stress; has a role in destruction of Ssn8p, which relieves repression of stress-response genes;YPR115W:Putative protein of unknown function; green fluorescent protein (GFP)-fusion protein localizes to the cytoplasm
274	AAR087C	5	0.0212095	0	0.043729	0	-0.484403	0	0.03582	0	0.0698549	0	-0.114125	0	-0.100944	0	0.195901	0.708604	0			NOHBY111 No homolog in S. cerevisiae. Syntenic homolog of Kluyveromyces lactis KLLA0D15103g	NA	NA	NA
275	AAR088W	5	-0.243659	0	0.209277	0	-0.655634	0	-0.0812722	0	0.0601612	0	-0.0567919	0	-0.00667904	0	0.0605661	0.103866	0			Syntenic homolog of S. cerevisiae YPR116W	YPR116W	YPR116W:	YPR116W:Putative protein of unknown function; null mutation results in a decrease in plasma membrane electron transport
276	AAR089C	9	-0.0450082	0	-0.669979	1	-0.732224	1	-0.0491449	0	0.123874	0	-0.123851	0	-0.0761184	0	0.198366	0.720656	0			Syntenic homolog of S. cerevisiae YGR098C (ESP1)	YGR098C	YGR098C:ESP1	YGR098C:Separase, a caspase-like cysteine protease that promotes sister chromatid separation by mediating dissociation of the cohesin Scc1p from chromatin; inhibits protein phosphatase 2A-Cdc55p to promote mitotic exit; inhibited by Pds1p
277	AAR090W	6	0.534853	0	1.09511	-1	1.45014	-1	-0.184675	0	-0.042312	0	0.07031	0	0.155577	0	0.0442083	0.0169743	0			Syntenic homolog of S. cerevisiae YGR099W (TEL2)	YGR099W	YGR099W:TEL2	YGR099W:Essential DNA-binding protein specific to single-stranded yeast telomeric DNA repeats, required for telomere length regulation and telomere position effect
278	AAR091W	5	-0.225547	0	-0.892413	0	-0.511892	0	-0.207255	0	0.0080492	0	-0.129156	0	-0.00830975	0	0.0539758	0.079758	0			Syntenic homolog of S. cerevisiae YGR100W (MDR1)	YGR100W	YGR100W:GYP2,MDR1,MIC1	YGR100W:Cytoplasmic GTPase-activating protein for Ypt/Rab transport GTPases Ypt6p, Ypt31p and Sec4p; involved in recycling of internalized proteins and regulation of Golgi secretory function
279	AAR092W	8	0.0431576	0	-0.549543	0	-0.433446	0	-0.0333523	0	-0.080854	0	0.121483	0	0.0653813	0	0.0442083	0.0225225	0		S	Syntenic homolog of S. cerevisiae YGR101W (PCP1)	YGR101W	YGR101W:MDM37,PCP1,RBD1	YGR101W:Mitochondrial serine protease required for the processing of various mitochondrial proteins and maintenance of mitochondrial DNA and morphology; belongs to the rhomboid-GlpG superfamily of intramembrane peptidases
280	AAR093C	1	0.0957794	0	0.330574	0	0.495919	0	0.0273793	0	-0.0290213	0	0.0614563	0	-0.00929296	0	0.16042	0.544155	0			Syntenic homolog of S. cerevisiae YGR102C	YGR102C	YGR102C:	YGR102C:Subunit of the trimeric GatFAB AmidoTransferase(AdT) complex; involved in the formation of Q-tRNAQ; transposon insertion mutant is salt sensitive and null mutant has growth defects; non-tagged protein is detected in purified mitochondria
281	AAR094W	3	-0.733031	0	1.1051	-1	1.58775	-1	0.154255	0	0.432573	0	0.130514	0	-0.291393	0	0.0442083	0.0318556	0			Syntenic homolog of S. cerevisiae YGR103W (NOP7)	YGR103W	YGR103W:NOP7,YPH1	YGR103W:Component of several different pre-ribosomal particles; forms a complex with Ytm1p and Erb1p that is required for maturation of the large ribosomal subunit; required for exit from G<sub>0</sub> and the initiation of cell proliferation
282	AAR095C	6	-0.259836	0	0.161734	0	0.39422	0	-0.0273169	0	-0.0215734	0	-0.152585	0	-0.0636446	0	0.231744	0.894006	0			Syntenic homolog of S. cerevisiae YGR104C (SRB5)	YGR104C	YGR104C:MED18,SRB5	YGR104C:Subunit of the RNA polymerase II mediator complex; associates with core polymerase subunits to form the RNA polymerase II holoenzyme; essential for transcriptional regulation; involved in telomere maintenance
283	AAR096W	5	0.190421	0	0.132912	0	0.162815	0	0.0933641	0	-0.0925884	0	0.0268242	0	0.0150519	0	0.0940033	0.236861	0	Y	S	Syntenic homolog of S. cerevisiae YGR105W (VMA21) 1-intron	YGR105W	YGR105W:VMA21	YGR105W:Integral membrane protein that is required for vacuolar H+-ATPase (V-ATPase) function, although not an actual component of the V-ATPase complex; functions in the assembly of the V-ATPase; localized to the yeast endoplasmic reticulum (ER)
284	AAR097C	5	0.480963	0	0.292576	0	0.0108729	0	0.102344	0	-0.0911955	0	0.057647	0	0.0409628	0	0.0568891	0.091072	0	Y	S	Syntenic homolog of S. cerevisiae YGR106C	YGR106C	YGR106C:VOA1	YGR106C:Endoplasmic reticulum protein that functions, together with other assembly factors, in assembly of the V0 sector of the vacuolar ATPase (V-ATPase); null mutation enhances the V-ATPase deficiency of a vma21 mutant impaired in ER retrieval
285	AAR098W	5	0.900915	0	0.377592	0	0.981363	0	-0.121787	0	-0.301598	0	0.125669	0	0.0497909	0	0.188128	0.670628	0			Syntenic homolog of S. cerevisiae YPR118W	YPR118W	YPR118W:MRI1	YPR118W:5'-methylthioribose-1-phosphate isomerase; catalyzes the isomerization of 5-methylthioribose-1-phosphate to 5-methylthioribulose-1-phosphate in the methionine salvage pathway
286	AAR099W	3	0.0854743	0	-0.101852	0	-0.0973003	0	-0.0173258	0	0.159984	0	-0.0485046	0	-0.038852	0	0.0442083	0.0257283	0			Syntenic homolog of S. cerevisiae YPR119W (CLB2) and YGR108W (CLB1)	YPR119W	YPR119W:CLB2;YGR108W:CLB1,SCB1	YPR119W:B-type cyclin involved in cell cycle progression; activates Cdc28p to promote the transition from G2 to M phase; accumulates during G2 and M, then targeted via a destruction box motif for ubiquitin-mediated degradation by the proteasome;YGR108W:B-type cyclin involved in cell cycle progression; activates Cdc28p to promote the transition from G2 to M phase; accumulates during G2 and M, then…
287	AAR100C	3	-0.415341	0	0.649157	0	1.38214	-1	0.0249369	0	0.0639312	0	0.182723	0	0.202901	0	0.0470652	0.0547751	0			Syntenic homolog of S. cerevisiae YPR120C (CLB5) and YGR109C (CLB6)	YPR120C	YPR120C:CLB5;YGR109C:CLB6	YPR120C:B-type cyclin involved in DNA replication during S phase; activates Cdc28p to promote initiation of DNA synthesis; functions in formation of mitotic spindles along with Clb3p and Clb4p; most abundant during late G1 phase;YGR109C:B-type cyclin involved in DNA replication during S phase; activates Cdc28p to promote initiation of DNA synthesis; functions in formation of mitotic spindles alon…
288	AAR101W	6	-0.0954029	0	0.171584	0	0.115643	0	-0.0773009	0	0.0186609	0	-0.0527843	0	-0.0254565	0	0.217017	0.815876	0	Y	S	NOHBY112 No homolog in S. cerevisiae	NA	NA	NA
289	AAR102C	3	-0.895379	0	0.703545	0	1.03267	-1	0.0866592	0	0.31306	0	-0.0633353	0	-0.0542389	0	0.0442083	0.0342635	0			Syntenic homolog of S. cerevisiae YPR137W (RRP9)	YPR137W	YPR137W:RRP9	YPR137W:Protein involved in pre-rRNA processing, associated with U3 snRNP; component of small ribosomal subunit (SSU) processosome; ortholog of the human U3-55k protein
290	AAR103C	3	-0.526593	0	-0.441944	0	0.49059	0	-0.164221	0	0.163931	0	-0.107941	0	-0.0589794	0	0.0442083	0.0235464	0			Syntenic homolog of S. cerevisiae YPR135W (CTF4)	YPR135W	YPR135W:CHL15,CTF4,POB1	YPR135W:Chromatin-associated protein, required for sister chromatid cohesion; interacts with DNA polymerase alpha (Pol1p) and may link DNA synthesis to sister chromatid cohesion
291	AAR104W	1	-0.0568728	0	0.206579	0	0.625907	-1	0.0892267	0	-0.0879939	0	0.100675	0	0.115626	0	0.185292	0.658043	0			Syntenic homolog of S. cerevisiae YGR120C (COG2)	YGR120C	YGR120C:COG2,SEC35	YGR120C:Essential component of the conserved oligomeric Golgi complex (Cog1p through Cog8p), a cytosolic tethering complex that functions in protein trafficking to mediate fusion of transport vesicles to Golgi compartments
292	AAR105W	3	-0.396455	0	-0.123282	0	0.428672	0	-0.0413686	0	0.0165847	0	0.0358861	0	-0.0540239	0	0.0442083	0.0126019	0			Syntenic homolog of S. cerevisiae YGR119C (NUP57)	YGR119C	YGR119C:NUP57	YGR119C:Nucleoporin, essential subunit of the nuclear pore complex (NPC), functions as the organizing center of an NPC subcomplex containing Nsp1p, Nup49p, Nup57p, and Nic96p
293	AAR106C	3	0.378875	0	0.973767	0	1.64694	-1	0.435779	0	0.0798464	0	0.0730247	0	-0.0363289	0	0.0476021	0.0564431	0			Syntenic homolog of S. cerevisiae YPR133W-A (TOM5)	YPR133W-A	YPR133W-A:MOM8A,TOM5	YPR133W-A:Component of the TOM (translocase of outer membrane) complex responsible for recognition and initial import of all mitochondrially directed proteins; involved in transfer of precursors from the Tom70p and Tom20p receptors to the Tom40p pore
294	AAR107W	3	-0.276118	0	-0.375315	0	-0.0658952	0	0.10592	0	0.00622018	0	-0.0149012	0	-0.0210846	0	0.0442083	0.0172545	0			Syntenic homolog of S. cerevisiae YPR133C (SPN1)	YPR133C	YPR133C:IWS1,SPN1	YPR133C:Protein that interacts with Spt6p and copurifies with Spt5p and RNA polymerase II, probable transcriptional elongation factor; metazoan homologs contain an acidic N terminus; mutations in the gene confer an Spt- phenotype
295	AAR108C	3	0.479896	0	1.13218	-1	1.58408	-1	0.0732847	0	0.0646343	0	-0.0117297	0	-0.272434	0	0.0442083	0.00711302	0			Syntenic homolog of S. cerevisiae YPR132W (RPS23B) and YGR118W (RPS23A) 1-intron	YPR132W	YPR132W:RPS23B;YGR118W:RPS23A	YPR132W:Ribosomal protein 28 (rp28) of the small (40S) ribosomal subunit, required for translational accuracy; nearly identical to Rps23Ap and similar to E. coli S12 and rat S23 ribosomal proteins; deletion of both RPS23A and RPS23B is lethal;YGR118W:Ribosomal protein 28 (rp28) of the small (40S) ribosomal subunit, required for translational accuracy; nearly identical to Rps23Bp and similar to E.…
296	AAR108W-B	6	3.0094	0	3.63692	-1	2.29004	0	-0.235268	0	-0.0677443	0	-0.267855	0	-0.22806	0	0.227205	0.869309	0		A	NOHBY121 No homolog in S. cerevisiae. Syntenic homolog of Kluyveromyces lactis KLLA0E23211g	NA	NA	NA
297	AAR108W-A	6	0.452866	0	0.6336	0	0.585875	0	0.156543	0	-0.0341375	0	-0.0212633	0	-0.0415002	0	0.0792521	0.174428	0	Y	S	Syntenic homolog of S. cerevisiae YOR020W-A	YOR020W-A	YOR020W-A:	YOR020W-A:Putative protein of unknown function, conserved in A. gossypii; the authentic, non-tagged protein is detected in highly purified mitochondria in high-throughput studies
298	AAR109C	1	-0.0288322	0	0.247002	0	0.748116	0	0.110737	0	-0.039852	0	-0.0342335	0	-0.0796363	0	0.0480714	0.0576616	0			Syntenic homolog of S. cerevisiae YOR021C	YOR021C	YOR021C:	YOR021C:Putative protein of unknown function; YOR021C is not an essential gene; predicted to be involved in rRNA processing and ribosome biogenesis and in biopolymer catabolism
299	AAR110C	5	-0.201809	0	-0.754289	0	-0.326454	0	-0.211728	0	0.0156833	0	-0.135826	0	-0.0741742	0	0.0932987	0.232676	0			Syntenic homolog of S. cerevisiae YOR022C	YOR022C	YOR022C:	YOR022C:Protein with similarity to bovine phospholipase A1; the authentic, non-tagged protein is detected in highly purified mitochondria in high-throughput studies
300	AAR111C	8	-0.60718	0	-0.989191	0	-1.42494	1	-0.0991043	0	0.0257128	0	-0.134639	0	-0.115064	0	0.0510185	0.0685276	0			Syntenic homolog of S. cerevisiae YOR023C (AHC1)	YOR023C	YOR023C:AHC1	YOR023C:Subunit of the Ada histone acetyltransferase complex, required for structural integrity of the complex
301	AAR112C	4	0.630839	0	0.554538	0	0.47526	0	0.132331	0	-0.106308	0	0.126987	0	0.136055	0	0.219288	0.826661	0			Syntenic homolog of S. cerevisiae YOR155C (ISN1)	YOR155C	YOR155C:ISN1	YOR155C:Inosine 5'-monophosphate (IMP)-specific 5'-nucleotidase, catalyzes the breakdown of IMP to inosine, does not show similarity to known 5'-nucleotidases from other organisms
302	AAR113W	8	-0.54409	0	-1.41553	1	-1.63888	1	-0.083972	0	0.0805535	0	-0.0713801	0	0.243012	0	0.0442083	0.00756424	0			Syntenic homolog of S. cerevisiae YOR161C (PNS1)	YOR161C	YOR161C:PNS1	YOR161C:Protein of unknown function; has similarity to Torpedo californica tCTL1p, which is postulated to be a choline transporter, neither null mutation nor overexpression affects choline transport
303	AAR114W	6	0.0198227	0	1.43977	0	1.28305	0	-0.169788	0	0.186477	0	-0.265866	0	-0.230336	0	0.11382	0.329648	0			Non-syntenic homolog of S. cerevisiae YLR224W	YLR224W	YLR224W	YLR224W:F-box protein and component of SCF ubiquitin ligase complexes involved in ubiquitin-dependent protein catabolism; readily monoubiquitinated in vitro by SCF-Ubc4 complexes; YLR224W is not an essential gene
304	AAR115C	2	-0.399525	0	-0.634777	1	-0.92507	1	-0.0409979	0	0.0885756	0	-0.0575884	0	-0.104821	0	0.0442083	0.0231415	0			Syntenic homolog of S. cerevisiae YOR160W (MTR10)	YOR160W	YOR160W:KAP111,MTR10	YOR160W:Nuclear import receptor, mediates the nuclear localization of proteins involved in mRNA-nucleus export; promotes dissociation of mRNAs from the nucleus-cytoplasm mRNA shuttling protein Npl3p
305	AAR116W	6	0.27022	0	0.685236	0	0.145517	0	-0.0233489	0	0.141965	0	0.048827	0	-0.110578	0	0.0596453	0.100521	0			Syntenic homolog of S. cerevisiae YOR159C (SME1)	YOR159C	YOR159C:SME1	YOR159C:Core Sm protein Sm E; part of heteroheptameric complex (with Smb1p, Smd1p, Smd2p, Smd3p, Smx3p, and Smx2p) that is part of the spliceosomal U1, U2, U4, and U5 snRNPs; homolog of human Sm E
306	AAR117C	3	0.363414	0	1.18674	-1	1.52951	-1	0.294959	0	0.0274986	0	0.156984	0	0.0811604	0	0.0716046	0.144852	0			Syntenic homolog of S. cerevisiae YOR158W (PET123)	YOR158W	YOR158W:PET123	YOR158W:Mitochondrial ribosomal protein of the small subunit; PET123 exhibits genetic interactions with PET122, which encodes a COX3 mRNA-specific translational activator
307	AAR118C	1	-0.274411	0	-0.249793	0	0.132567	0	-0.0850943	0	-0.084259	0	-0.0525291	0	0.0396287	0	0.200099	0.732001	0			Syntenic homolog of S. cerevisiae YDR407C (TRS120)	YDR407C	YDR407C:TRS120	YDR407C:One of 10 subunits of the transport protein particle (TRAPP) complex of the cis-Golgi which mediates vesicle docking and fusion; involved in endoplasmic reticulum (ER) to Golgi membrane traffic
308	AAR119W	4	-0.419362	0	-0.349543	0	-0.685387	0	0.554664	0	-0.322565	0	0.295764	0	0.143347	0	0.185776	0.660536	0			Syntenic homolog of S. cerevisiae YOR157C (PUP1)	YOR157C	YOR157C:PUP1	YOR157C:Beta 2 subunit of the 20S proteasome; endopeptidase with trypsin-like activity that cleaves after basic residues; synthesized as a proprotein before being proteolytically processed for assembly into 20S particle; human homolog is subunit Z
309	AAR120C	4	0.360934	0	0.475793	0	0.427593	0	0.211691	0	-0.0789975	0	0.0745892	0	-0.0636368	0	0.0622179	0.108511	0			Syntenic homolog of S. cerevisiae YDR408C (ADE8)	YDR408C	YDR408C:ADE8	YDR408C:Phosphoribosyl-glycinamide transformylase, catalyzes a step in the 'de novo' purine nucleotide biosynthetic pathway
310	AAR121W	2	-0.474295	0	-0.669732	0	-0.845921	1	-0.104647	0	0.204417	0	-0.0729463	0	0.0459728	0	0.135292	0.427332	0			Syntenic homolog of S. cerevisiae YDR409W (SIZ1) and YOR156C (NFI1)	YDR409W	YDR409W:SIZ1,ULL1;YOR156C:NFI1,SIZ2	YDR409W:SUMO/Smt3 ligase that promotes the attachment of sumo (Smt3p; small ubiquitin-related modifier) to proteins; binds Ubc9p and may bind septins; specifically required for sumoylation of septins in vivo; localized to the septin ring;YOR156C:SUMO ligase, catalyzes the covalent attachment of SUMO (Smt3p) to proteins; involved in maintenance of proper telomere length
311	AAR122C	2	-0.387105	0	-0.828304	0	-0.659237	0	0.107244	0	0.203167	0	0.0662497	0	-0.0105324	0	0.0640972	0.115258	0			Syntenic homolog of S. cerevisiae YDR410C (STE14)	YDR410C	YDR410C:STE14	YDR410C:Farnesyl cysteine-carboxyl methyltransferase, mediates the carboxyl methylation step during C-terminal CAAX motif processing of a-factor and RAS proteins in the endoplasmic reticulum, localizes to the ER membrane
312	AAR123C	9	-0.587481	0	-0.619812	1	-0.416148	0	-0.17415	0	0.14351	0	-0.163722	0	0.01035	0	0.0996941	0.263556	0			Syntenic homolog of S. cerevisiae YML041C (VPS71)	YML041C	YML041C:SWC6,VPS71	YML041C:Nucleosome-binding component of the SWR1 complex, which exchanges histone variant H2AZ (Htz1p) for chromatin-bound histone H2A; required for vacuolar protein sorting
313	AAR124C	8	0.636458	0	-1.22992	0	-2.51521	1	-0.193898	0	-0.535744	0	0.145284	0	0.373997	0	0.0442083	0.0205085	0			Syntenic homolog of S. cerevisiae YML042W (CAT2)	YML042W	YML042W:CAT2,YCAT	YML042W:Carnitine acetyl-CoA transferase present in both mitochondria and peroxisomes, transfers activated acetyl groups to carnitine to form acetylcarnitine which can be shuttled across membranes
314	AAR125C	6	1.65431	-1	1.70322	-1	1.92815	-1	-0.0428519	0	-0.160069	0	0.0603216	0	0.0779198	0	0.0548031	0.0830695	0	Y	S	Syntenic homolog of S. cerevisiae YDR411C (DFM1)	YDR411C	YDR411C:DFM1	YDR411C:ER localized derlin-like family member involved in ER stress and homeostasis; not involved in ERAD or substrate retrotranslocation; interacts with CDC48; contains four transmembrane domains and two SHP boxes
315	AAR126W	1	0.0193101	0	0.497077	0	0.548567	0	0.0562048	0	0.0367413	0	-0.0406457	0	0.0907373	0	0.211986	0.791668	0			Syntenic homolog of S. cerevisiae YDR412W	YDR412W	YDR412W:RRP17	YDR412W:Component of the pre-60S pre-ribosomal particle; required for cell viability under standard (aerobic) conditions but not under anaerobic conditions
316	AAR127C	1	1.03085	0	1.2424	-1	1.2805	-1	0.13564	0	-0.134813	0	0.164159	0	-0.0198379	0	0.045085	0.0414652	0		S	Syntenic homolog of S. cerevisiae YDR414C (ERD1)	YDR414C	YDR414C:ERD1,LDB2	YDR414C:Predicted membrane protein required for the retention of lumenal endoplasmic reticulum proteins; mutants secrete the endogenous ER protein, BiP (Kar2p)
317	AAR128W	3	-0.199586	0	0.396605	0	0.782531	-1	0.0682509	0	0.125833	0	0.167005	0	-0.268523	0	0.0442083	0.0134871	0	Y	S	Syntenic homolog of S. cerevisiae YEL050C (RML2)	YEL050C	YEL050C:RML2	YEL050C:Mitochondrial ribosomal protein of the large subunit, has similarity to E. coli L2 ribosomal protein; fat21 mutant allele causes inability to utilize oleate and may interfere with activity of the Adr1p transcription factor
318	AAR129C	9	-0.713861	0	-0.779442	1	-1.1446	1	-0.139871	0	-0.00853508	0	0.013107	0	0.0410532	0	0.0858301	0.201525	0	Y	S	Syntenic homolog of S. cerevisiae YDR415C	YDR415C	YDR415C:	YDR415C:Putative protein of unknown function
319	AAR130C	8	-0.305467	0	-0.681049	0	-0.615286	0	0.107571	0	-0.295652	0	0.0697097	0	0.063988	0	0.0891418	0.215652	0			Syntenic homolog of S. cerevisiae YEL051W (VMA8)	YEL051W	YEL051W:VMA8	YEL051W:Subunit D of the eight-subunit V1 peripheral membrane domain of the vacuolar H+-ATPase (V-ATPase), an electrogenic proton pump found throughout the endomembrane system; plays a role in the coupling of proton transport and ATP hydrolysis
320	AAR131W	2	-0.576673	0	-0.664948	0	-0.134809	0	0.0455202	0	0.102401	0	-0.122637	0	-0.0427295	0	0.0483525	0.0590508	0			Syntenic homolog of S. cerevisiae YDR416W (SYF1)	YDR416W	YDR416W:NTC90,SYF1	YDR416W:Component of the spliceosome complex involved in pre-mRNA splicing; involved in regulation of cell cycle progression; similar to Drosophila crooked neck protein
321	AAR132C	4	0.65591	0	0.309785	0	0.300212	0	0.303059	0	-0.0286834	0	0.244165	0	0.138963	0	0.0996941	0.263557	0			Syntenic homolog of S. cerevisiae YEL052W (AFG1)	YEL052W	YEL052W:AFG1	YEL052W:Conserved protein that may act as a chaperone in the degradation of misfolded or unassembled cytochrome c oxidase subunits; localized to matrix face of the mitochondrial inner membrane; member of the AAA family but lacks a protease domain
322	AAR133W	3	0.536453	0	0.35983	0	0.752238	0	0.0705263	0	0.10998	0	0.0121736	0	-0.00220618	0	0.0459117	0.0514476	0			Syntenic homolog of S. cerevisiae YEL053C (MAK10)	YEL053C	YEL053C:MAK10,NAA35	YEL053C:Non-catalytic subunit of N-terminal acetyltransferase of the NatC type, required for replication of dsRNA virus; expression is glucose-repressible
323	AAR134W	3	0.498022	0	0.872853	0	1.56728	-1	0.0975621	0	0.0766509	0	-0.0306809	0	-0.197823	0	0.0442083	0.0114226	0			Syntenic homolog of S. cerevisiae YDR418W (RPL12B) and YEL054C (RPL12A)	YDR418W	YDR418W:RPL12B;YEL054C:RPL12A	YDR418W:Protein component of the large (60S) ribosomal subunit, nearly identical to Rpl12Ap; rpl12a rpl12b double mutant exhibits slow growth and slow translation; has similarity to E. coli L11 and rat L12 ribosomal proteins;YEL054C:Protein component of the large (60S) ribosomal subunit, nearly identical to Rpl12Bp; rpl12a rpl12b double mutant exhibits slow growth and slow translation; has simila…
324	AAR135W	5	0.187666	0	0.0461933	0	0.196768	0	-0.11264	0	-0.154218	0	-0.0902456	0	0.110311	0	0.0442083	0.0332013	0			NOHBY114 No homolog in S. cerevisiae. Syntenic homolog of Kluyveromyces lactis KLLA0A01870g	NA	NA	NA
325	AAR136W	1	0.0452411	0	0.0948443	0	0.128976	0	-0.0341879	0	0.00125846	0	-0.00333403	0	0.0110336	0	0.141511	0.455555	0			Syntenic homolog of S. cerevisiae YDR419W (RAD30)	YDR419W	YDR419W:DBH1,RAD30	YDR419W:DNA polymerase eta, involved in the predominantly error-free bypass replication of DNA lesions, catalyzes the efficient and accurate synthesis of DNA opposite cyclobutane pyrimidine dimers; homolog of human POLH and bacterial DinB proteins
326	AAR137W	7	-0.104216	0	-0.232794	0	-0.55953	0	-0.0127879	0	0.18472	0	-0.12946	0	-0.112446	0	0.114132	0.331189	0			Syntenic homolog of S. cerevisiae YOR058C (ASE1)	YOR058C	YOR058C:ASE1,YOR29-09	YOR058C:Mitotic spindle midzone localized microtubule-associated protein (MAP) family member; required for spindle elongation and stabilization; undergoes cell cycle-regulated degradation by anaphase promoting complex; potential Cdc28p substrate
327	AAR138C	8	-0.104967	0	-1.02381	1	-1.71687	1	-0.0235932	0	-0.0781527	0	-0.0610274	0	-0.199829	0	0.0657539	0.122571	0			Syntenic homolog of S. cerevisiae YOR057W (SGT1)	YOR057W	YOR057W:SGT1,YOR29-08	YOR057W:Cochaperone protein; regulates activity of adenylyl cyclase Cyr1p; involved in kinetochore complex assembly; associates with the SCF (Skp1p/Cdc53p/F box protein) ubiquitin ligase complex; acts as a linker between Skp1p and HSP90 complexes
328	AAR139W	2	-0.456616	0	-0.319285	0	-0.170527	0	0.107818	0	0.124081	0	-0.0235782	0	-0.228215	0	0.0556954	0.0858226	0			Syntenic homolog of S. cerevisiae YOR056C (NOB1)	YOR056C	YOR056C:NOB1,YOR29-07	YOR056C:Essential nuclear protein involved in proteasome maturation and synthesis of 40S ribosomal subunits; required for cleavage of the 20S pre-rRNA to generate the mature 18S rRNA
329	AAR140W	8	-0.493504	0	-0.849175	1	-1.03951	1	0.0298211	0	-0.0577112	0	-0.043685	0	-0.101858	0	0.0772334	0.166333	0			Syntenic homolog of S. cerevisiae YOR054C (VHS3) and YKR072C (SIS2)	YOR054C	YOR054C:VHS3,YOR29-05;YKR072C:HAL3,SIS2	YOR054C:Functionally redundant (see also SIS2) inhibitory subunit of Ppz1p, a PP1c-related ser/thr protein phosphatase Z isoform; synthetically lethal with sis2; putative phosphopantothenoylcysteine decarboxylase involved in coenzyme A biosynthesis;YKR072C:Negative regulatory subunit of the protein phosphatase 1 Ppz1p; involved in ion homeostasis and cell cycle progression
330	AAR141W	1	0.150645	0	0.684369	0	1.05455	-1	0.181612	0	-0.0263446	0	0.21196	0	-0.147657	0	0.229825	0.884499	0		S	Syntenic homolog of S. cerevisiae YKR071C (DRE2)	YKR071C	YKR071C:DRE2	YKR071C:Protein that may prevent apoptosis by forming a complex with Tah18p in the absence of stress; required for iron-sulfur cluster assembly and sister chromatid cohesion; homolog of human anti-apoptotic protein Ciapin1
331	AAR142C	2	-0.0376075	0	-0.186795	0	-0.123968	0	-0.0405397	0	0.0131623	0	-0.00336263	0	-0.0417166	0	0.0442083	0.034243	0			Syntenic homolog of S. cerevisiae YLR298C (YHC1)	YLR298C	YLR298C:YHC1	YLR298C:Component of the U1 snRNP complex required for pre-mRNA splicing; putative ortholog of human U1C protein, which is involved in formation of a complex between U1 snRNP and the pre-mRNA 5' splice site
332	AAR143W	3	0.0770433	0	0.238463	0	0.388578	0	-0.0432653	0	0.0606447	0	0.0580742	0	-0.0608092	0	0.0442083	0.0145204	0	Y	S	Syntenic homolog of S. cerevisiae YOR187W (TUF1)	YOR187W	YOR187W:TUF1	YOR187W:Mitochondrial translation elongation factor Tu; comprises both GTPase and guanine nucleotide exchange factor activities, while these activities are found in separate proteins in S. pombe and humans
333	AAR144W	8	0.675786	0	0.295828	0	-0.630108	0	-0.107024	0	-0.0627235	0	0.280895	0	0.145545	0	0.0442083	0.01384	0	Y	S	Syntenic homolog of S. cerevisiae YLR299W (ECM38)	YLR299W	YLR299W:CIS2,ECM38	YLR299W:Gamma-glutamyltranspeptidase, major glutathione-degrading enzyme; involved in detoxification of electrophilic xenobiotics; expression induced mainly by nitrogen starvation
334	AAR145W	5	-0.376762	0	-0.500225	0	0.279842	0	-0.116373	0	-0.100644	0	-0.216987	0	-0.0223332	0	0.16323	0.557408	0			Syntenic homolog of S. cerevisiae YOR188W (MSB1)	YOR188W	YOR188W:MSB1	YOR188W:Protein involved in positive regulation of both 1,3-beta-glucan synthesis and the Pkc1p-MAPK pathway, potential Cdc28p substrate; multicopy suppressor of temperature-sensitive mutations in CDC24 and CDC42, and of mutations in BEM4
335	AAR145W-A	4	0.401235	0	0.43873	0	0.570549	0	0.305707	0	-0.137286	0	0.0923073	0	0.102988	0	0.249653	0.98844	0			Syntenic homolog of S. cerevisiae YOR189W (IES4)	YOR189W	YOR189W:IES4	YOR189W:Component of the INO80 chromatiin remodeling complex and target of the Mec1p/Tel1p DNA damage signaling pathway; proposed to link chromatin remodeling to replication checkpoint responses
336	AAR146W	5	2.34818	-1	1.57347	-1	1.44641	-1	-0.00138495	0	-0.377739	0	0.0345061	0	-0.10093	0	0.0452819	0.0465551	0	Y	S	Syntenic homolog of S. cerevisiae YLR300W (EXG1) and YOR190W (SPR1)	YLR300W	YLR300W:BGL1,EXG1;YOR190W:SPR1,SSG1	YLR300W:Major exo-1,3-beta-glucanase of the cell wall, involved in cell wall beta-glucan assembly; exists as three differentially glycosylated isoenzymes;YOR190W:Sporulation-specific exo-1,3-beta-glucanase; contributes to ascospore thermoresistance
337	AAR147W	5	-0.245014	0	-0.266212	0	-0.366305	0	-0.139963	0	0.132177	0	-0.190942	0	-0.014942	0	0.114209	0.331534	0			Syntenic homolog of S. cerevisiae YOR191W (RIS1)	YOR191W	YOR191W:DIS1,RIS1,TID4,ULS1	YOR191W:RING finger protein involved in proteolytic control of sumoylated substrates; interacts with SUMO (Smt3p); member of the SWI/SNF family of DNA-dependent ATPases; plays a role in antagonizing silencing during mating-type switching
338	AAR148C	6	-0.109874	0	1.11771	0	1.19355	0	-0.253631	0	0.0107188	0	-0.405029	0	0.124986	0	0.12334	0.372827	0			NOHBY115 No homolog in S. cerevisiae. Syntenic homolog of Kluyveromyces lactis KLLA0C05456g	NA	NA	NA
339	AAR149W	4	0.62369	0	0.488159	0	0.834198	0	0.363146	0	-0.095105	0	0.0362369	0	0.0764143	0	0.0623726	0.109585	0	Y	S	Syntenic homolog of S. cerevisiae YGL054C (ERV14) and YBR210W (ERV15)	YGL054C	YGL054C:ERV14;YBR210W:ERV15	YGL054C:Protein localized to COPII-coated vesicles, involved in vesicle formation and incorporation of specific secretory cargo; required for the delivery of bud-site selection protein Axl2p to cell surface; related to Drosophila cornichon;YBR210W:Protein involved in export of proteins from the endoplasmic reticulum, has similarity to Erv14p
340	AAR150C	4	-0.00301301	0	-0.0180744	0	-0.0191277	0	-0.00308798	0	-0.00494818	0	-0.00161865	0	0.00525329	0	0.107157	0.301609	0			Syntenic homolog of S. cerevisiae YBR211C (AME1)	YBR211C	YBR211C:AME1,ARP100	YBR211C:Essential kinetochore protein associated with microtubules and spindle pole bodies; component of the kinetochore sub-complex COMA (Ctf19p, Okp1p, Mcm21p, Ame1p); involved in spindle checkpoint maintenance
341	AAR151W	9	0.201907	0	-0.417189	0	-0.0434218	0	-0.03544	0	0.0210097	0	0.0725276	0	0.0758297	0	0.0479085	0.057102	0			Syntenic homolog of S. cerevisiae YBR212W (NGR1)	YBR212W	YBR212W:NGR1,RBP1	YBR212W:RNA binding protein that negatively regulates growth rate; interacts with the 3' UTR of the mitochondrial porin (POR1) mRNA and enhances its degradation; overexpression impairs mitochondrial function; expressed in stationary phase
342	AAR152W	2	-0.0174629	0	-0.25176	0	0.0334769	0	-0.0264257	0	-0.0813346	0	0.0216777	0	0.0365723	0	0.0691088	0.136169	0			Syntenic homolog of S. cerevisiae YBR213W (MET8)	YBR213W	YBR213W:MET8	YBR213W:Bifunctional dehydrogenase and ferrochelatase, involved in the biosynthesis of siroheme, a prosthetic group used by sulfite reductase; required for sulfate assimilation and methionine biosynthesis
343	AAR153C	6	0.527259	0	0.728829	0	0.865889	0	0.0144225	0	-0.0279683	0	-0.036502	0	0.00854593	0	0.118255	0.349651	0			Syntenic homolog of S. cerevisiae YGL055W (OLE1)	YGL055W	YGL055W:MDM2,OLE1	YGL055W:Delta(9) fatty acid desaturase, required for monounsaturated fatty acid synthesis and for normal distribution of mitochondria
344	AAR154W	5	1.01427	0	1.07567	0	0.896766	0	0.195716	0	-0.203157	0	0.260102	0	0.149892	0	0.0967901	0.249883	0			Syntenic homolog of S. cerevisiae YBR214W (SDS24) and YGL056C (SDS23)	YBR214W	YBR214W:SDS24;YGL056C:SDS23	YBR214W:One of two S. cerevisiae homologs (Sds23p and Sds24p) of the S. pombe Sds23 protein, which is implicated in APC/cyclosome regulation; involved in cell separation during budding; may play an indirect role in fluid-phase endocytosis;YGL056C:One of two S. cerevisiae homologs (Sds23p and Sds24p) of the S. pombe Sds23 protein, which is implicated in APC/cyclosome regulation; involved in cell s…
345	AAR155W	1	0.0633208	0	0.265696	0	0.17283	0	0.148536	0	-0.0192265	0	-0.0165886	0	0.112591	0	0.207806	0.770711	0			Syntenic homolog of S. cerevisiae YGL057C	YGL057C	YGL057C:GEP7	YGL057C:Protein of unknown function; null mutant exhibits a respiratory growth defect and synthetic interactions with prohibitin (phb1) and gem1; authentic, non-tagged protein is detected in highly purified mitochondria in high-throughput studies
346	AAR156C	7	-0.150704	0	-0.422267	0	-0.788141	0	0.365993	0	-0.179768	0	0.27544	0	0.0701598	0	0.198612	0.722334	0			Syntenic homolog of S. cerevisiae YGL058W (RAD6)	YGL058W	YGL058W:PSO8,RAD6,UBC2	YGL058W:Ubiquitin-conjugating enzyme (E2), involved in postreplication repair (with Rad18p), sporulation, telomere silencing, and ubiquitin-mediated N-end rule protein degradation (with Ubr1p)
347	AAR157C	5	-0.15168	0	-0.261262	0	-0.418548	0	-0.139817	0	-0.0696453	0	-0.062401	0	0.131468	0	0.0442083	0.0150129	0			Syntenic homolog of S. cerevisiae YGL059W	YGL059W	YGL059W:PKP2	YGL059W:Mitochondrial protein kinase that negatively regulates activity of the pyruvate dehydrogenase complex by phosphorylating the ser-133 residue of the Pda1p subunit; acts in concert with kinase Pkp1p and phosphatases Ptc5p and Ptc6p
348	AAR158W	8	-0.200834	0	-0.405324	0	-0.72958	1	-0.138487	0	0.0112922	0	-0.0845515	0	0.128399	0	0.0452819	0.0427877	0			Syntenic homolog of S. cerevisiae YBR215W (HPC2) 1-intron	YBR215W	YBR215W:HPC2	YBR215W:Subunit of the HIR complex, a nucleosome assembly complex involved in regulation of histone gene transcription; mutants display synthetic defects with subunits of FACT, a complex that allows passage of RNA Pol II through nucleosomes
349	AAR159C	5	-0.324893	0	-0.391063	0	0.052784	0	-0.12101	0	-0.115948	0	0.0383563	0	0.201055	0	0.0590535	0.0985714	0			Syntenic homolog of S. cerevisiae YBR216C (YBP1) and YGL060W (YBP2)	YGL060W	YBR216C:YBP1;YGL060W:YBP2	YBR216C:Protein required for oxidation of specific cysteine residues of the transcription factor Yap1p, resulting in the nuclear localization of Yap1p in response to stress;YGL060W:Central kinetochore associated protein that mediates mitotic progression; interacts with several central kinetochore proteins and the centromeric histone Cse4p; role in resistance to oxidative stress; similarity to Ybp…
350	AAR160W	5	-0.0739907	0	-0.0964737	0	0.0123887	0	-0.0288735	0	0.0244546	0	-0.00581585	0	0.057175	0	0.0448529	0.0394035	0			Syntenic homolog of S. cerevisiae YBR217W (ATG12)	YBR217W	YBR217W:APG12,ATG12	YBR217W:Conserved ubiquitin-like modifier involved in autophagy and the Cvt pathway; conjugated to Atg5p to form a complex involved in Atg8p lipidation; Atg12p-Atg5p also forms a complex with Atg16p that is required for autophagosome formation
351	AAR161W	8	-0.00718718	0	-0.0819439	0	-0.0811543	0	-0.0113979	0	-0.00761851	0	0.00649173	0	0.0351412	0	0.0452819	0.0431417	0			Syntenic homolog of S. cerevisiae YGL061C (DUO1)	YGL061C	YGL061C:DUO1	YGL061C:Essential subunit of the Dam1 complex (aka DASH complex), couples kinetochores to the force produced by MT depolymerization thereby aiding in chromosome segregation; is transferred to the kinetochore prior to mitosis
352	AAR162C	5	0.414493	0	0.149988	0	0.493603	0	0.326007	0	-0.174771	0	0.144181	0	0.0631177	0	0.0444223	0.0359014	0			Syntenic homolog of S. cerevisiae YGL062W (PYC1) and YBR218C (PYC2)	YGL062W	YGL062W:PYC1;YBR218C:PYC2	YGL062W:Pyruvate carboxylase isoform, cytoplasmic enzyme that converts pyruvate to oxaloacetate; highly similar to isoform Pyc2p but differentially regulated; mutations in the human homolog are associated with lactic acidosis;YBR218C:Pyruvate carboxylase isoform, cytoplasmic enzyme that converts pyruvate to oxaloacetate; highly similar to isoform Pyc1p but differentially regulated; mutations in t…
353	AAR163C	7	-0.334262	0	-0.840786	1	-1.11667	1	0.0487523	0	0.0109713	0	-0.0501744	0	0.0387953	0	0.0749404	0.157027	0	Y	S	Non-syntenic homolog of S. cerevisiae YPL187W (MF(ALPHA)1) and YGL089C (MF(ALPHA)2)	YPL187W	YPL187W:MF(ALPHA)1;YGL089C:MF(ALPHA)2	YPL187W:Mating pheromone alpha-factor, made by alpha cells; interacts with mating type a cells to induce cell cycle arrest and other responses leading to mating; also encoded by MF(ALPHA)2, although MF(ALPHA)1 produces most alpha-factor;YGL089C:Mating pheromone alpha-factor, made by alpha cells; interacts with mating type a cells to induce cell cycle arrest and other responses leading to mating; …
354	AAR164C	8	-0.221094	0	-0.509976	0	-0.571987	0	-0.0356639	0	-0.0671891	0	0.00798118	0	0.083208	0	0.0655414	0.120963	0			Syntenic homolog of S. cerevisiae YGL127C (SOH1)	YGL127C	YGL127C:MED31,SOH1	YGL127C:Subunit of the RNA polymerase II mediator complex; associates with core polymerase subunits to form the RNA polymerase II holoenzyme; involved in telomere maintenance; conserved with other metazoan MED31 subunits
355	AAR165W	6	0.67671	0	0.753024	-1	1.00398	-1	-0.0935357	0	-0.0977852	0	-0.0578673	0	0.0593306	0	0.0494906	0.0622241	0	Y	A	Syntenic homolog of S. cerevisiae YGL126W (SCS3)	YGL126W	YGL126W:FIT2B,SCS3	YGL126W:Protein required for inositol prototrophy, identified as an ortholog of the FIT family of proteins involved in triglyceride droplet biosynthesis; disputed role in the synthesis of inositol phospholipids from inositol
356	AAR166C	6	0.340466	0	0.512822	0	1.33225	-1	-0.267453	0	0.113453	0	-0.228242	0	-0.0254721	0	0.180209	0.633541	0			Syntenic homolog of S. cerevisiae YBR220C	YBR220C	YBR220C:	YBR220C:Putative protein of unknown function; YBR220C is not an essential gene
357	AAR167C	3	-0.414826	0	-0.322309	0	0.239302	0	-0.0985837	0	0.053082	0	0.0259367	0	-0.110007	0	0.0442083	0.0145392	0			Syntenic homolog of S. cerevisiae YBR221C (PDB1)	YBR221C	YBR221C:PDB1	YBR221C:E1 beta subunit of the pyruvate dehydrogenase (PDH) complex, which is an evolutionarily-conserved multi-protein complex found in mitochondria
358	AAR168C	5	-0.37368	0	-0.523913	0	-1.24926	1	-0.0887289	0	-0.431469	0	0.15005	0	0.0686843	0	0.0442083	0.0241582	0			Syntenic homolog of S. cerevisiae YBR222C (PCS60)	YBR222C	YBR222C:FAT2,PCS60	YBR222C:Peroxisomal AMP-binding protein, localizes to both the peroxisomal peripheral membrane and matrix, expression is highly inducible by oleic acid, similar to E. coli long chain acyl-CoA synthetase
359	AAR169C	5	-0.147938	0	-0.0967599	0	-0.0663151	0	-0.0754102	0	-0.040083	0	-0.0606778	0	0.109284	0	0.0442083	0.0291951	0			Syntenic homolog of S. cerevisiae YBR223C (TDP1)	YBR223C	YBR223C:TDP1	YBR223C:Tyrosyl-DNA Phosphodiesterase I, hydrolyzes 3' and 5'-phosphotyrosyl bonds, involved in the repair of DNA lesions created by topoisomerase I and topoisomerase II; mutations in human homolog result in the neurodegenerative disease SCANI
360	AAR170W	5	1.74753	0	1.68099	0	1.3759	0	-0.0786175	0	-0.0983489	0	0.6612	0	0.0909483	0	0.0442083	0.0166117	0			Syntenic homolog of S. cerevisiae YGL125W (MET13)	YGL125W	YGL125W:MET11,MET13,MRPL45	YGL125W:Major isozyme of methylenetetrahydrofolate reductase, catalyzes the reduction of 5,10-methylenetetrahydrofolate to 5-methyltetrahydrofolate in the methionine biosynthesis pathway
361	AAR171W	7	-0.592581	0	-1.27555	1	-1.64837	1	-0.0644928	0	-0.0408371	0	-0.00776633	0	0.146054	0	0.045347	0.0483768	0			Syntenic homolog of S. cerevisiae YBR225W	YBR225W	YBR225W:	YBR225W:Putative protein of unknown function; non-essential gene identified in a screen for mutants affected in mannosylphophorylation of cell wall components
362	AAR172W	6	-0.0254608	0	1.42388	0	1.52952	0	-0.167716	0	0.150962	0	-0.280207	0	-0.0735776	0	0.100525	0.268966	0			Syntenic homolog of S. cerevisiae YBR228W (SLX1)	YBR228W	YBR228W:SLX1	YBR228W:Subunit of a complex, with Slx4p, that hydrolyzes 5' branches from duplex DNA in response to stalled or converging replication forks; function overlaps with that of Sgs1p-Top3p
363	AAR173C	5	1.63742	-1	1.09215	-1	1.20954	-1	-0.13291	0	-0.0418768	0	0.113859	0	0.109115	0	0.0442083	0.0163167	0	Y	S	Syntenic homolog of S. cerevisiae YBR229C (ROT2)	YBR229C	YBR229C:GLS2,ROT2	YBR229C:Glucosidase II catalytic subunit required for normal cell wall synthesis; mutations in rot2 suppress tor2 mutations, and are synthetically lethal with rot1 mutations
364	AAR174W	5	-0.00391972	0	0.476533	0	-0.471766	0	-0.0653302	0	0.0879551	0	-0.203538	0	0.0109149	0	0.102217	0.279215	0			NOHBY117 No homolog in S. cerevisiae. Syntenic homolog of Kluyveromyces lactis KLLA0F09757g	NA	NA	NA
365	AAR175C	5	0.132475	0	-0.330618	0	-0.035032	0	-0.173239	0	-0.127289	0	-0.166438	0	0.00233045	0	0.0566434	0.0901128	0			Syntenic homolog of S. cerevisiae YGL124C (MON1)	YGL124C	YGL124C:AUT12,MON1	YGL124C:Protein required for fusion of cvt-vesicles and autophagosomes with the vacuole; associates, as a complex with Ccz1p, with a perivacuolar compartment; potential Cdc28p substrate
366	AAR176C	8	0.283701	0	-1.27601	1	-3.98322	1	0.077034	0	-0.253792	0	0.0514818	0	0.489533	0	0.0442083	0.00928992	0			Syntenic homolog of S. cerevisiae YBR230C (OM14)	YBR230C	YBR230C:OM14	YBR230C:Integral mitochondrial outer membrane protein; abundance is decreased in cells grown in glucose relative to other carbon sources; appears to contain 3 alpha-helical transmembrane segments; ORF encodes a 97-basepair intron
367	AAR177W	3	0.374475	0	1.35339	-1	1.43689	-1	-0.030534	0	-0.0131134	0	-0.0125188	0	-0.0588388	0	0.0442083	0.0137717	0			Syntenic homolog of S. cerevisiae YGL123W (RPS2)	YGL123W	YGL123W:RPS2,RPS4,SUP138,SUP38,SUP44	YGL123W:Protein component of the small (40S) subunit, essential for control of translational accuracy; phosphorylation by C-terminal domain kinase I (CTDK-I) enhances translational accuracy; similar to E. coli S5 and rat S2 ribosomal proteins
368	AAR178C	3	-1.0183	0	-0.482588	0	-0.102904	0	0.14281	0	0.193774	0	-0.0874854	0	-0.187539	0	0.0452819	0.0436311	0			Syntenic homolog of S. cerevisiae YGL122C (NAB2)	YGL122C	YGL122C:NAB2	YGL122C:Nuclear polyadenylated RNA-binding protein required for nuclear mRNA export and poly(A) tail length control; binds nuclear pore protein Mlp1p; autoregulates mRNA levels; related to human hnRNPs; nuclear localization sequence binds Kap104p
369	AAR179C	6	0.0393035	0	0.201521	0	0.680406	-1	-0.163676	0	0.107111	0	-0.221552	0	-0.0967448	0	0.238286	0.928566	0			NOHBY118 No homolog in S. cerevisiae	NA	NA	NA
370	AAR180C	3	-0.689037	0	0.141826	0	-0.633623	0	-0.00508888	0	0.42824	0	-0.00962448	0	-0.1777	0	0.0566447	0.090316	0			Syntenic homolog of S. cerevisiae YGL120C (PRP43)	YGL120C	YGL120C:JA1,PRP43	YGL120C:RNA helicase in the DEAH-box family, functions in both RNA polymerase I and polymerase II transcript metabolism, involved in release of the lariat-intron from the spliceosome
371	AAR181W	2	0.0821222	0	-0.131202	0	-0.125717	0	-0.0795532	0	0.126005	0	0.0251565	0	-0.183644	0	0.0442083	0.019933	0			Syntenic homolog of S. cerevisiae YGL119W (ABC1) 1-intron	YGL119W	YGL119W:ABC1,COQ8	YGL119W:Protein required for ubiquinone (coenzyme Q) biosynthesis and for respiratory growth; exhibits genetic interaction with COQ9, suggesting a common function; similar to prokaryotic proteins involved in early steps of ubiquinone biosynthesis
372	AAR182C	5	0.0765879	0	-0.334415	0	-1.03524	0	-0.147332	0	0.0397475	0	-0.0863448	0	-0.148373	0	0.072081	0.147599	0			NOHBY119 No homolog in S. cerevisiae. Syntenic homolog of Kluyveromyces lactis KLLA0B00517g	NA	NA	NA
373	AAR183C	5	-0.261348	0	-0.747498	0	-0.311871	0	-0.193124	0	0.0573258	0	-0.142716	0	-0.0139475	0	0.100311	0.267307	0		S	Non-syntenic homolog of S. cerevisiae YIL014W (MNT3)	YIL014W	YIL014W:MNT3	YIL014W:Alpha-1,3-mannosyltransferase, adds the fourth and fifth alpha-1,3-linked mannose residues to O-linked glycans during protein O-glycosylation
374	AAR184W	2	-0.960276	1	-1.00913	1	-0.495064	0	-0.121995	0	0.225819	0	-0.126323	0	-0.0454458	0	0.124202	0.376259	0			Syntenic homolog of S. cerevisiae YDR017C (KCS1)	YDR017C	YDR017C:KCS1	YDR017C:Inositol hexakisphosphate (IP6) and inositol heptakisphosphate (IP7) kinase; generation of high energy inositol pyrophosphates by Kcs1p is required for many processes such as vacuolar biogenesis, stress response and telomere maintenance
375	AAR185W	6	0.071072	0	0.66417	0	0.561093	0	-0.126195	0	0.103015	0	-0.0956986	0	-0.0361442	0	0.106469	0.298481	0			Syntenic homolog of S. cerevisiae YDR016C (DAD1)	YDR016C	YDR016C:DAD1	YDR016C:Essential subunit of the Dam1 complex (aka DASH complex), couples kinetochores to the force produced by MT depolymerization thereby aiding in chromosome segregation; is transferred to the kinetochore prior to mitosis
376	AAR186W	2	-0.0811673	0	-0.959873	1	-0.638121	0	0.129613	0	-0.043413	0	-0.000390748	0	-0.0405711	0	0.0507227	0.0675197	0			Syntenic homolog of S. cerevisiae YBR035C (PDX3)	YBR035C	YBR035C:PDX3	YBR035C:Pyridoxine (pyridoxamine) phosphate oxidase, has homologs in E. coli and Myxococcus xanthus; transcription is under the general control of nitrogen metabolism
377	AAR187C	6	-0.285794	0	-0.191477	0	0.0578907	0	-0.156901	0	0.0969824	0	-0.13569	0	-0.115986	0	0.138784	0.443196	0			Syntenic homolog of S. cerevisiae YDR014W (RAD61)	YDR014W	YDR014W:HED1,RAD61,WPL1	YDR014W:Subunit of a complex (Scc3p, Pds5p, Rad61p) that inhibits sister chromatid cohesion; inhibited by Eco1p-acetylated cohesin subunits Smc3p and Mcd1p; related to the human Wapl protein that controls the association of cohesin with chromatin
378	AAR188W	6	0.112457	0	1.19181	0	1.77265	-1	-0.125547	0	0.0934969	0	-0.0916827	0	-0.0856591	0	0.100266	0.267105	0			Syntenic homolog of S. cerevisiae YDR013W (PSF1)	YDR013W	YDR013W:CDC101,PSF1	YDR013W:Subunit of the GINS complex (Sld5p, Psf1p, Psf2p, Psf3p), which is localized to DNA replication origins and implicated in assembly of the DNA replication machinery
379	AAR189C	6	-0.281152	0	0.156229	0	0.532087	0	-0.103622	0	0.0926133	0	0.00547271	0	-0.11764	0	0.143144	0.463194	0			NOHBY120 No homolog in S. cerevisiae. Homolog of DUF890 family protein in SchizoS. pombe CAA15827 and Yarrowia lipolytica YALI0D10329g	NA	NA	NA
380	AAR190W	3	-0.563983	0	0.0263456	0	0.77489	-1	0.0280478	0	0.25943	0	-0.0693024	0	-0.384881	0	0.0442083	0.0066304	0			Syntenic homolog of S. cerevisiae YBR034C (HMT1)	YBR034C	YBR034C:HCP1,HMT1,ODP1,RMT1	YBR034C:Nuclear SAM-dependent mono- and asymmetric arginine dimethylating methyltransferase that modifies hnRNPs, including Npl3p and Hrp1p, thus facilitating nuclear export of these proteins; required for viability of npl3 mutants
381	AAR191C	3	0.813499	-1	1.31772	-1	1.64977	-1	0.117349	0	0.0228967	0	0.00872285	0	-0.247372	0	0.0442083	0.00891275	0			Syntenic homolog of S. cerevisiae YBR031W (RPL4A) and YDR012W (RPL4B)	YBR031W	YBR031W:RPL4A;YDR012W:RPL4B	YBR031W:N-terminally acetylated protein component of the large (60S) ribosomal subunit, nearly identical to Rpl4Bp and has similarity to E. coli L4 and rat L4 ribosomal proteins;YDR012W:Protein component of the large (60S) ribosomal subunit, nearly identical to Rpl4Ap and has similarity to E. coli L4 and rat L4 ribosomal proteins
382	AAR192C	5	-0.683805	0	-0.051659	0	0.942474	0	-0.181687	0	0.228755	0	-0.196053	0	-0.202447	0	0.0442083	0.0290558	0			Non-syntenic homolog of S. cerevisiae YKL217W (JEN1)	YKL217W	YKL217W:JEN1	YKL217W:Lactate transporter, required for uptake of lactate and pyruvate; phosphorylated; expression is derepressed by transcriptional activator Cat8p during respiratory growth, and repressed in the presence of glucose, fructose, and mannose
383	AAR193C	1	-0.416903	0	-0.13104	0	0.385341	0	-0.017101	0	0.0275784	0	0.0611641	0	-0.0582072	0	0.250941	0.994596	0			Syntenic homolog of S. cerevisiae YBR030W	YBR030W	YBR030W:RKM3	YBR030W:Ribosomal lysine methyltransferase specific for monomethylation of Rpl42ap and Rpl42bp (lysine 40); nuclear SET domain containing protein
384	ABL211W	5	0.33396	0	0.0896864	0	-1.06429	0	-0.129628	0	0.0577885	0	-0.211207	0	-0.115301	0	0.0675714	0.13041	0		A	NOHBY219 No homolog in S. cerevisiae. Similar to Ashbya gossypii ADL400W, AGL368W, AGL369W	NA	NA	NA
385	ABL210C	6	0.214546	0	1.80639	0	1.87604	0	-0.0160837	0	0.212577	0	-0.256492	0	-0.157581	0	0.10443	0.289411	0		A	Non-syntenic homolog of S. cerevisiae YKL217W (JEN1)	YKL217W	YKL217W:JEN1	YKL217W:Lactate transporter, required for uptake of lactate and pyruvate; phosphorylated; expression is derepressed by transcriptional activator Cat8p during respiratory growth, and repressed in the presence of glucose, fructose, and mannose
386	ABL209C	8	-0.0704778	0	-2.00073	0	-3.79772	1	-0.178091	0	-0.0115231	0	-0.00839633	0	0.00822184	0	0.0442083	0.0224255	0			Syntenic homolog of S. cerevisiae YJR096W	YJR096W	YJR096W:	YJR096W:Putative xylose and arabinose reductase; member of the aldo-keto reductase (AKR) family; GFP-fusion protein is induced in response to the DNA-damaging agent MMS
387	ABL208W	8	-0.586514	0	-2.0938	1	-2.34194	1	-0.200571	0	-0.0680374	0	-0.152162	0	-0.0280008	0	0.0452819	0.0457574	0			Syntenic homolog of S. cerevisiae YNL242W (ATG2)	YNL242W	YNL242W:APG2,ATG2,AUT8,SPO72	YNL242W:Peripheral membrane protein required for vesicle formation during autophagy, pexophagy, and the cytoplasm-to-vaucole targeting (Cvt) pathway; involved in Atg9p cycling between the phagophore assembly site and mitochondria
388	ABL207W	9	-0.892995	0	-1.37278	1	-0.785056	1	-0.118178	0	0.112223	0	-0.0895753	0	-0.0276127	0	0.235089	0.912	0			Syntenic homolog of S. cerevisiae YDL240W (LRG1)	YDL240W	YDL240W:LRG1	YDL240W:Putative GTPase-activating protein (GAP) involved in the Pkc1p-mediated signaling pathway that controls cell wall integrity; appears to specifically regulate 1,3-beta-glucan synthesis
389	ABL206C	2	-0.208786	0	-0.403694	0	-0.285808	0	-0.0195029	0	0.0301794	0	-0.0190306	0	-0.0773379	0	0.109591	0.311559	0			Syntenic homolog of S. cerevisiae YNL241C (ZWF1)	YNL241C	YNL241C:MET19,POS10,ZWF1	YNL241C:Glucose-6-phosphate dehydrogenase (G6PD), catalyzes the first step of the pentose phosphate pathway; involved in adapting to oxidatve stress; homolog of the human G6PD which is deficient in patients with hemolytic anemia
390	ABL205C	1	-0.0105694	0	-0.0282124	0	0.205978	0	0.0305995	0	-0.0618967	0	0.149757	0	0.00168312	0	0.225152	0.857518	0			Syntenic homolog of S. cerevisiae YNL240C (NAR1)	YNL240C	YNL240C:NAR1	YNL240C:Component of the cytosolic iron-sulfur (FeS) protein assembly machinery, required for maturation of cytosolic and nuclear FeS proteins and for normal resistance to oxidative stress; homologous to human Narf
391	ABL204W	3	-0.317733	0	-0.161272	0	0.932641	0	0.015668	0	-0.046362	0	0.318897	0	-0.38306	0	0.0589074	0.0977815	0			Syntenic homolog of S. cerevisiae YNL239W (LAP3)	YNL239W	YNL239W:BLH1,GAL6,LAP3,YCP1	YNL239W:Cysteine aminopeptidase with homocysteine-thiolactonase activity; protects cells against homocysteine toxicity; has bleomycin hydrolase activity in vitro; transcription is regulated by galactose via Gal4p; orthologous to human BLMH
392	ABL203W	1	0.598767	0	0.338154	0	1.01589	-1	-0.140265	0	0.0947066	0	-0.097232	0	-0.092261	0	0.0697599	0.138623	0	Y	S	Syntenic homolog of S. cerevisiae YNL238W (KEX2)	YNL238W	YNL238W:KEX2,QDS1,SRB1,VMA45	YNL238W:Subtilisin-like protease (proprotein convertase), a calcium-dependent serine protease involved in the activation of proproteins of the secretory pathway
393	ABL202W	6	-0.510204	0	-0.353865	0	0.333441	0	-0.232429	0	0.159132	0	-0.11901	0	-0.00444129	0	0.197245	0.714969	0			Syntenic homolog of S. cerevisiae YNL236W (SIN4)	YNL236W	YNL236W:BEL2,GAL22,MED16,RYE1,SDI3,SIN4,SSF5,SSN4,TSF3	YNL236W:Subunit of the RNA polymerase II mediator complex; associates with core polymerase subunits to form the RNA polymerase II holoenzyme; contributes to both postive and negative transcriptional regulation; dispensible for basal transcription
394	ABL201W	3	-0.239774	0	0.427161	0	0.992725	-1	0.0396914	0	0.0824357	0	0.0874955	0	0.0111717	0	0.0451138	0.0418123	0			Syntenic homolog of S. cerevisiae YNL234W	YNL234W	YNL234W:	YNL234W:Similar to globins and has a functional heme-binding domain; involved in glucose signaling or metabolism; regulated by Rgt1p
395	ABL200W	2	-0.245374	0	-0.674106	1	0.1492	0	-0.117229	0	0.122886	0	-0.06188	0	-0.148649	0	0.0442083	0.00674265	0			Syntenic homolog of S. cerevisiae YNL233W (BNI4)	YNL233W	YNL233W:BNI4	YNL233W:Targeting subunit for Glc7p protein phosphatase, localized to the bud neck, required for localization of chitin synthase III to the bud neck via interaction with the chitin synthase III regulatory subunit Skt5p
396	ABL199W	3	-0.624912	0	0.211188	0	0.745304	-1	0.0688388	0	0.136213	0	-0.0293805	0	-0.0672178	0	0.0453032	0.0470295	0			Syntenic homolog of S. cerevisiae YNL232W (CSL4)	YNL232W	YNL232W:CSL4,SKI4	YNL232W:Exosome non-catalytic core component; involved in 3'-5' RNA processing and degradation in both the nucleus and the cytoplasm; predicted to contain an S1 RNA binding domain; has similarity to human hCsl4p (EXOSC1)
397	ABL198C	2	-0.800872	0	-0.537274	0	-0.571273	0	-0.0148012	0	-0.0638344	0	0.0528793	0	0.0446442	0	0.228591	0.876897	0			Syntenic homolog of S. cerevisiae YNL231C (PDR16)	YNL231C	YNL231C:PDR16,SFH3	YNL231C:Phosphatidylinositol transfer protein (PITP) controlled by the multiple drug resistance regulator Pdr1p, localizes to lipid particles and microsomes, controls levels of various lipids, may regulate lipid synthesis, homologous to Pdr17p
398	ABL197C	9	-0.142478	0	-0.266531	0	-0.0483546	0	-0.0791881	0	0.0582318	0	-0.0417584	0	-0.00797865	0	0.242173	0.948552	0			Syntenic homolog of S. cerevisiae YNL230C (ELA1)	YNL230C	YNL230C:ELA1	YNL230C:Elongin A, F-box protein that forms a heterodimer with Elc1p and is required for ubiquitin-dependent degredation of the RNA Polymerase II subunit RPO21; subunit of the Elongin-Cullin-Socs (ECS) ligase complex
399	ABL196C	6	-0.0343606	0	0.163886	0	0.0554906	0	-0.0707048	0	0.0371147	0	-0.101766	0	-0.039501	0	0.124294	0.377157	0			Non-syntenic homolog of S. cerevisiae YNL145W (MFA2)	YNL145W	YNL145W:MFA2	YNL145W:Mating pheromone a-factor, made by a cells; interacts with alpha cells to induce cell cycle arrest and other responses leading to mating; biogenesis involves C-terminal modification, N-terminal proteolysis, and export; also encoded by MFA1
400	ABL195C	3	0.116671	0	0.342628	0	0.640708	0	0.00322848	0	-0.113849	0	0.0725773	0	-0.0836587	0	0.0442083	0.00940476	0			Syntenic homolog of S. cerevisiae YNL229C (URE2)	YNL229C	YNL229C:URE2,[URE3]	YNL229C:Nitrogen catabolite repression transcriptional regulator that acts by inhibition of GLN3 transcription in good nitrogen source; has glutathione peroxidase activity and can mutate to acquire GST activity; altered form creates [URE3] prion
401	ABL194C	1	-0.387178	0	-0.203256	0	0.635181	0	-0.101309	0	0.103243	0	-0.212946	0	-0.147286	0	0.0536561	0.0783189	0			Syntenic homolog of S. cerevisiae YNL227C (JJJ1)	YNL227C	YNL227C:JJJ1	YNL227C:Co-chaperone that stimulates the ATPase activity of Ssa1p, required for a late step of ribosome biogenesis; associated with the cytosolic large ribosomal subunit; contains a J-domain; mutation causes defects in fluid-phase endocytosis
402	ABL193C	9	-0.400139	0	-0.952623	0	-0.339624	0	-0.156051	0	0.0901764	0	-0.283067	0	-0.173326	0	0.10019	0.266401	0			Syntenic homolog of S. cerevisiae YNL225C (CNM67) and YDL239C (ADY3)	YDL239C	YNL225C:CNM67;YDL239C:ADY3	YNL225C:Component of the spindle pole body outer plaque; required for spindle orientation and mitotic nuclear migration;YDL239C:Protein required for spore wall formation, thought to mediate assembly of a Don1p-containing structure at the leading edge of the prospore membrane via interaction with spindle pole body components; potentially phosphorylated by Cdc28p
403	ABL192C	2	-0.736849	0	-0.756922	0	-0.427378	0	-0.147092	0	0.00687524	0	-0.111563	0	-0.124929	0	0.0442083	0.0207231	0			Syntenic homolog of S. cerevisiae YNL224C (SQS1)	YNL224C	YNL224C:SQS1	YNL224C:Protein of unknown function; overexpression antagonizes the suppression of splicing defects by spp382 mutants; green fluorescent protein (GFP)-fusion protein localizes to both the cytoplasm and the nucleus
404	ABL191W	5	-0.026583	0	-0.389907	0	-0.216238	0	-0.230447	0	-0.108245	0	-0.0776988	0	-0.0425433	0	0.0624579	0.109866	0	Y	S	Syntenic homolog of S. cerevisiae YNL223W (ATG4)	YNL223W	YNL223W:APG4,ATG4,AUT2	YNL223W:Conserved cysteine protease required for autophagy; cleaves Atg8p to a form required for autophagosome and Cvt vesicle generation
405	ABL190W	7	0.303021	0	-0.156772	0	-0.509044	0	0.121821	0	-0.0903565	0	0.228701	0	0.0515398	0	0.134439	0.422829	0		S	Syntenic homolog of S. cerevisiae YNL222W (SSU72)	YNL222W	YNL222W:SSU72	YNL222W:Transcription/RNA-processing factor that associates with TFIIB and cleavage/polyadenylation factor Pta1p; exhibits phosphatase activity on serine-5 of the RNA polymerase II C-terminal domain; affects start site selection in vivo
406	ABL189W	5	0.910719	0	0.723635	0	-0.421597	0	0.00382941	0	-0.0753088	0	0.566708	0	-0.468771	0	0.0454579	0.0489972	0	Y	S	Syntenic homolog of S. cerevisiae YDL237W.Tandem gene duplication in this organism	YDL237W	YDL237W:AIM6,LRC1	YDL237W:Putative protein of unknown function, required for respiratory growth; YDL237W is not an essential gene
407	ABL188W	6	0.359909	0	2.0655	0	1.93423	0	-0.255372	0	0.00420514	0	-0.130594	0	-0.0697866	0	0.0800932	0.177826	0	Y	S	Syntenic homolog of S. cerevisiae YDL237W.Tandem gene duplication in this organism	YDL237W	YDL237W:AIM6,LRC1	YDL237W:Putative protein of unknown function, required for respiratory growth; YDL237W is not an essential gene
408	ABL187C	3	0.134471	0	0.489832	0	0.60906	-1	-0.0687938	0	0.169148	0	0.060229	0	0.00089923	0	0.0456959	0.0503103	0			Syntenic homolog of S. cerevisiae YNL221C (POP1)	YNL221C	YNL221C:POP1	YNL221C:Subunit of both RNase MRP, which cleaves pre-rRNA, and nuclear RNase P, which cleaves tRNA precursors to generate mature 5' ends; binds to the RPR1 RNA subunit in RNase P
409	ABL186W	3	1.23534	0	1.5842	-1	2.28605	-1	0.068273	0	-0.447778	0	0.0110797	0	-0.164866	0	0.0445507	0.0380583	0			Syntenic homolog of S. cerevisiae YNL220W (ADE12)	YNL220W	YNL220W:ADE12,BRA9	YNL220W:Adenylosuccinate synthase, catalyzes the first step in synthesis of adenosine monophosphate from inosine 5'monophosphate during purine nucleotide biosynthesis; exhibits binding to single-stranded autonomously replicating (ARS) core sequence
410	ABL185C	1	1.38377	-1	0.807405	-1	1.0344	-1	-0.145211	0	-0.0237361	0	0.0755048	0	0.100225	0	0.205509	0.758926	0	Y	S	Syntenic homolog of S. cerevisiae YNL219C (ALG9)	YNL219C	YNL219C:ALG9	YNL219C:Mannosyltransferase, involved in N-linked glycosylation; catalyzes the transfer of mannose from Dol-P-Man to lipid-linked oligosaccharides; mutation of the human ortholog causes type 1 congenital disorders of glycosylation
411	ABL184W	3	0.140941	0	0.0455365	0	0.598274	0	0.304961	0	-0.165206	0	0.357202	0	-0.00704397	0	0.045342	0.0475414	0			Syntenic homolog of S. cerevisiae YDL236W (PHO13)	YDL236W	YDL236W:PHO13	YDL236W:Alkaline phosphatase specific for p-nitrophenyl phosphate; also has protein phosphatase activity
412	ABL183W	8	-0.433486	0	-1.9292	1	-3.09055	1	-0.176758	0	-0.103785	0	0.0490838	0	-0.142106	0	0.0488093	0.0602587	0			Syntenic homolog of S. cerevisiae YNL218W (MGS1)	YNL218W	YNL218W:MGS1	YNL218W:Protein with DNA-dependent ATPase and ssDNA annealing activities involved in maintenance of genome; interacts functionally with DNA polymerase delta; homolog of human Werner helicase interacting protein (WHIP)
413	ABL182C	6	0.0201767	0	0.191546	0	0.762736	0	0.0918527	0	-0.0436636	0	-0.157489	0	-0.0517397	0	0.117062	0.344395	0			Syntenic homolog of S. cerevisiae YDL235C (YPD1)	YDL235C	YDL235C:YPD1	YDL235C:Phosphorelay intermediate protein, phosphorylated by the plasma membrane sensor Sln1p in response to osmotic stress and then in turn phosphorylates the response regulators Ssk1p in the cytosol and Skn7p in the nucleus
414	ABL181W	6	0.0577549	0	0.616169	0	0.607482	0	-0.0637844	0	-0.0448613	0	-0.0284444	0	0.0303398	0	0.0645357	0.116688	0	Y	S	Syntenic homolog of S. cerevisiae YNL217W	YNL217W	YNL217W:	YNL217W:Hypothetical protein
415	ABL180W	3	-0.301377	0	-0.255245	0	0.301111	0	-0.0561767	0	0.109103	0	-0.0437959	0	-0.000440834	0	0.0507227	0.0672673	0			Syntenic homolog of S. cerevisiae YNL216W (RAP1)	YNL216W	YNL216W:GRF1,RAP1,TBA1,TUF1	YNL216W:DNA-binding protein involved in either activation or repression of transcription, depending on binding site context; also binds telomere sequences and plays a role in telomeric position effect (silencing) and telomere structure
416	ABL179C	8	-0.304883	0	-1.0596	1	-1.63145	1	-0.183254	0	0.0734849	0	-0.110796	0	-0.00510702	0	0.0531941	0.0765658	0			Syntenic homolog of S. cerevisiae YDL234C (GYP7)	YDL234C	YDL234C:GYP7	YDL234C:GTPase-activating protein for yeast Rab family members including: Ypt7p (most effective), Ypt1p, Ypt31p, and Ypt32p (in vitro); involved in vesicle mediated protein trafficking
417	ABL178W	7	-0.108252	0	-1.00193	1	-1.60275	1	0.0118178	0	-0.0220221	0	-0.008821	0	0.0203911	0	0.197245	0.715106	0			Syntenic homolog of S. cerevisiae YNL215W (IES2)	YNL215W	YNL215W:IES2	YNL215W:Protein that associates with the INO80 chromatin remodeling complex under low-salt conditions; essential for growth under anaerobic conditions
418	ABL177W	7	-0.7672	0	-2.22655	1	-1.93317	1	-0.0150094	0	-0.23505	0	0.0448051	0	0.206897	0	0.0442083	0.0201414	0			Syntenic homolog of S. cerevisiae YDL233W	YDL233W	YDL233W:	YDL233W:Putative protein of unknown function; green fluorescent protein (GFP)-fusion protein localizes to the cytoplasm and nucleus; YDL233W is not an essential gene
419	ABL176W	5	-0.220351	0	-0.200429	0	-0.594374	1	-0.098698	0	-0.25194	0	0.0301889	0	0.0998858	0	0.0452819	0.0435689	0			Syntenic homolog of S. cerevisiae YNL214W (PEX17)	YNL214W	YNL214W:PAS9,PEX17	YNL214W:Peroxisomal membrane peroxin and subunit of the docking complex that facilitates the import of peroxisomal matrix proteins; required for peroxisome biogenesis
420	ABL175C	1	-0.63668	0	-0.0857087	0	0.250798	0	-0.0277952	0	0.0964202	0	-0.0927169	0	-0.00283302	0	0.137186	0.436384	0			Syntenic homolog of S. cerevisiae YNL213C	YNL213C	YNL213C:	YNL213C:Protein of unknown function; null mutant lacks mitochondrial DNA and cannot grow on glycerol; the authentic, non-tagged protein is detected in highly purified mitochondria in high-throughput studies
421	ABL174C	3	0.0609855	0	-0.0107105	0	0.00577896	0	-0.0572034	0	0.0667498	0	-0.103712	0	-0.332047	0	0.0442083	0.00242805	-1			Syntenic homolog of S. cerevisiae YNL209W (SSB2) and YDL229W (SSB1)	YDL229W	YNL209W:SSB2,YG103;YDL229W:SSB1,YG101	YNL209W:Cytoplasmic ATPase that is a ribosome-associated molecular chaperone, functions with J-protein partner Zuo1p; may be involved in the folding of newly-synthesized polypeptide chains; member of the HSP70 family; homolog of SSB1;YDL229W:Cytoplasmic ATPase that is a ribosome-associated molecular chaperone, functions with J-protein partner Zuo1p; may be involved in folding of newly-made polype…
422	ABL173C	5	-0.206193	0	0.0505434	0	-0.00896371	0	-0.083526	0	-0.0391058	0	-0.0525173	0	-0.00453614	0	0.0684032	0.133307	0			Syntenic homolog of S. cerevisiae YNL210W (MER1)	YNL210W	YNL210W:MER1	YNL210W:Protein with RNA-binding motifs required for meiosis-specific mRNA splicing; required for chromosome pairing and meiotic recombination
423	ABL172C	9	-0.171366	0	-0.510786	0	-0.195485	0	-0.0391231	0	-0.017036	0	-0.0110668	0	-0.0141922	0	0.198538	0.721446	0			Syntenic homolog of S. cerevisiae YDL230W (PTP1)	YDL230W	YDL230W:PTP1	YDL230W:Phosphotyrosine-specific protein phosphatase that dephosphorylates a broad range of substrates in vivo, including Fpr3p; localized to the cytoplasm and the mitochondria
424	ABL171W	5	0.11992	0	-0.261263	0	-0.527574	0	-0.1173	0	-0.107514	0	0.0334676	0	0.0201236	0	0.0442083	0.0269656	0			Syntenic homolog of S. cerevisiae YDL231C (BRE4)	YDL231C	YDL231C:BRE4	YDL231C:Zinc finger protein containing five transmembrane domains; null mutant exhibits strongly fragmented vacuoles and sensitivity to brefeldin A, a drug which is known to affect intracellular transport
425	ABL170C	9	-0.0379421	0	-0.211963	0	-0.0514073	0	-0.0685289	0	-0.00228973	0	-0.0395412	0	-0.0267493	0	0.115174	0.336253	0	Y	A	Syntenic homolog of S. cerevisiae YDL232W (OST4)	YDL232W	YDL232W:OST4	YDL232W:Subunit of the oligosaccharyltransferase complex of the ER lumen, which catalyzes protein asparagine-linked glycosylation; type I membrane protein required for incorporation of Ost3p or Ost6p into the OST complex
426	ABL169W	6	0.00467324	0	0.34764	0	0.288754	0	-0.141555	0	0.126468	0	-0.0964276	0	-0.0853549	0	0.0591727	0.099234	0			Syntenic homolog of S. cerevisiae YNL211C	YNL211C	YNL211C:	YNL211C:Putative protein of unknown function; green fluorescent protein (GFP)-fusion protein localizes to mitochondria; YNL211C is not an essential gene
427	ABL168C	8	-0.532379	0	-1.0922	1	-1.39172	1	-0.130932	0	-0.0733482	0	-0.0141909	0	-0.090106	0	0.0522367	0.0719262	0			Syntenic homolog of S. cerevisiae YNL212W (VID27)	YNL212W	YNL212W:VID27	YNL212W:Cytoplasmic protein of unknown function; possibly involved in vacuolar protein degradation; not essential for proteasome-dependent degradation of fructose-1,6-bisphosphatase (FBPase); null mutants exhibit normal growth
428	ABL167C	7	-0.225383	0	-0.445487	0	-0.240733	0	0.132055	0	-0.30481	0	0.167276	0	0.212859	0	0.0590535	0.0988816	0	Y	S	NOHBY210 No homolog in S. cerevisiae	NA	NA	NA
429	ABL166W	4	-0.536637	0	-0.0633908	0	-0.43695	0	0.0729609	0	0.305361	0	0.0527025	0	0.0890035	0	0.120191	0.358578	0			Syntenic homolog of S. cerevisiae YNL207W (RIO2)	YNL207W	YNL207W:RIO2	YNL207W:Essential serine kinase involved in the processing of the 20S pre-rRNA into mature 18S rRNA; has similarity to Rio1p
430	ABL165C	1	-0.124338	0	0.183405	0	0.439357	0	-0.153106	0	0.0104263	0	-0.0107741	0	-0.0486736	0	0.0442083	0.0193597	0			Syntenic homolog of S. cerevisiae YNL206C (RTT106)	YNL206C	YNL206C:RTT106	YNL206C:Protein with a role in regulation of Ty1 transposition
431	ABL164C	3	0.317024	0	-0.0225071	0	0.34983	0	0.134968	0	-0.20914	0	0.166422	0	0.214179	0	0.247594	0.977209	0			Syntenic homolog of S. cerevisiae YDL226C (GCS1) and YNL204C (SPS18)	YDL226C	YDL226C:GCS1;YNL204C:SPS18,SPX18	YDL226C:ADP-ribosylation factor GTPase activating protein (ARF GAP), involved in ER-Golgi transport; shares functional similarity with Glo3p;YNL204C:Protein of unknown function, contains a putative zinc-binding domain; expressed during sporulation
432	ABL163W	5	0.514506	0	0.442656	0	-0.0684183	0	-0.0591386	0	-0.445201	0	0.0686438	0	0.109699	0	0.0552281	0.0848268	0			Syntenic homolog of S. cerevisiae YNL202W (SPS19)	YNL202W	YNL202W:SPS19,SPX19	YNL202W:Peroxisomal 2,4-dienoyl-CoA reductase, auxiliary enzyme of fatty acid beta-oxidation; homodimeric enzyme required for growth and sporulation on petroselineate medium; expression induced during late sporulation and in the presence of oleate
433	ABL162C	2	-0.676858	0	-0.391525	0	-0.194795	0	-0.060206	0	0.388942	0	-0.158483	0	-0.12206	0	0.155077	0.518074	0			Syntenic homolog of S. cerevisiae YNL201C (PSY2)	YNL201C	YNL201C:PSY2	YNL201C:Putative subunit of an evolutionarily conserved protein phosphatase complex containing the catalytic subunit Pph3p and the regulatory subunit Psy4p; required for cisplatin and oxaliplatin resistance; putative homolog of mammalian R3
434	ABL161C	8	0.498693	0	-0.804005	0	-2.11507	1	0.12038	0	-0.255242	0	0.197609	0	0.461299	0	0.0442083	0.00982004	0			Syntenic homolog of S. cerevisiae YNL200C	YNL200C	YNL200C:	YNL200C:Putative protein of unknown function; the authentic, non-tagged protein is detected in highly purified mitochondria in high-throughput studies
435	ABL160C	6	-0.106783	0	0.477946	0	0.943112	-1	-0.0996235	0	0.0213532	0	-0.054071	0	0.0369263	0	0.112299	0.323467	0			Syntenic homolog of S. cerevisiae YNL199C (GCR2)	YNL199C	YNL199C:GCR2	YNL199C:Transcriptional activator of genes involved in glycolysis; interacts and functions with the DNA-binding protein Gcr1p
436	ABL159W	8	-0.283456	0	-0.557654	0	-0.957604	1	-0.146547	0	-0.0617683	0	-0.0478927	0	0.0268659	0	0.070376	0.140588	0			Syntenic homolog of S. cerevisiae YDL225W (SHS1)	YDL225W	YDL225W:SEP7,SHS1	YDL225W:One of five related septins (Cdc3p, Cdc10p, Cdc11p, Cdc12p, Shs1p) that form a cortical filamentous collar at the mother-bud neck which is necessary for normal morphogenesis and cytokinesis
437	ABL158C	9	-0.424821	0	-0.798743	0	-0.362438	0	-0.207971	0	0.135847	0	-0.158209	0	-0.0519779	0	0.202167	0.743216	0			Syntenic homolog of S. cerevisiae YDL224C (WHI4) and YNL197C (WHI3)	YNL197C	YDL224C:WHI4;YNL197C:WHI3	YDL224C:Putative RNA binding protein and partially redundant Whi3p homolog that regulates the cell size requirement for passage through Start and commitment to cell division;YNL197C:RNA binding protein that sequesters CLN3 mRNA in cytoplasmic foci; cytoplasmic retention factor for Cdc28p and associated cyclins; regulates cell fate and dose-dependently regulates the critical cell size required for…
438	ABL157W	6	0.0201526	0	0.143829	0	0.0433212	0	-0.0175357	0	-0.0151996	0	-0.0107734	0	0.0187362	0	0.0600892	0.102148	0			NOHBY209 No homolog in S. cerevisiae	NA	NA	NA
439	ABL156C	8	-0.4534	0	-1.02505	0	-1.78335	1	-0.27168	0	0.157538	0	-0.158267	0	0.11319	0	0.0452819	0.0464223	0	Y	S	Syntenic homolog of S. cerevisiae YDL222C (FMP45) and YNL194C	YNL194C	YDL222C:FMP45;YNL194C:	YDL222C:Integral membrane protein localized to mitochondria (untagged protein); required for sporulation and maintaining sphingolipid content; has sequence similarity to SUR7 and YNL194C;YNL194C:Integral membrane protein required for sporulation and plasma membrane sphingolipid content; has sequence similarity to SUR7 and FMP45; GFP-fusion protein is induced in response to the DNA-damaging agent …
440	ABL155C	9	-0.748992	0	-1.26471	1	-1.49666	1	-0.295833	0	0.131106	0	-0.178355	0	-0.00670599	0	0.0714188	0.144297	0			Syntenic homolog of S. cerevisiae YDL220C (CDC13)	YDL220C	YDL220C:CDC13,EST4	YDL220C:Single stranded DNA-binding protein found at TG1-3 telomere G-tails; regulates telomere replication through recruitment of specific sub-complexes, but the essential function is telomere capping
441	ABL154W	3	-0.454471	0	0.157815	0	0.363085	0	0.0177882	0	-0.0152743	0	0.152032	0	0.0131773	0	0.0632098	0.112226	0			Syntenic homolog of S. cerevisiae YNL193W 1-intron	YNL193W	YNL193W:	YNL193W:Putative protein of unknown function; exhibits a two-hybrid interaction with Yhr151cp in a large-scale analysis
442	ABL153W	6	0.0468577	0	0.83361	0	0.889192	0	-0.152669	0	0.143357	0	-0.312561	0	-0.115769	0	0.10396	0.287456	0			Syntenic homolog of S. cerevisiae YNL192W (CHS1)	YNL192W	YNL192W:CHS1,USA4	YNL192W:Chitin synthase I, requires activation from zymogenic form in order to catalyze the transfer of N-acetylglucosamine (GlcNAc) to chitin; required for repairing the chitin septum during cytokinesis; transcription activated by mating factor
443	ABL152W	5	-0.323225	0	-0.564112	0	-0.72822	1	-0.134586	0	0.00910892	0	-0.0603151	0	-0.0862751	0	0.10705	0.301092	0			Syntenic homolog of S. cerevisiae YDL219W (DTD1) 1-intron	YDL219W	YDL219W:DTD1	YDL219W:D-Tyr-tRNA(Tyr) deacylase, functions in protein translation, may affect nonsense suppression via alteration of the protein synthesis machinery; ubiquitous among eukaryotes
444	ABL151W	8	-0.166502	0	-1.34333	1	-2.28175	1	-0.151784	0	-0.0818909	0	-0.137014	0	0.0529439	0	0.0456736	0.0502078	0			Syntenic homolog of S. cerevisiae YNL191W (DUG3)	YNL191W	YNL191W:DUG3	YNL191W:Probable glutamine amidotransferase, forms a complex with Dug1p and Dug2p to degrade glutathione (GSH) and other peptides containing a gamma-glu-X bond in an alternative pathway to GSH degradation by gamma-glutamyl transpeptidase (Ecm38p)
445	ABL150W	3	-0.349046	0	0.165902	0	0.446569	0	0.0889373	0	0.00194289	0	0.0810956	0	0.0210356	0	0.0543673	0.0815132	0			Syntenic homolog of S. cerevisiae YNL189W (SRP1)	YNL189W	YNL189W:KAP60,SCM1,SRP1	YNL189W:Karyopherin alpha homolog, forms a dimer with karyopherin beta Kap95p to mediate import of nuclear proteins, binds the nuclear localization signal of the substrate during import; may also play a role in regulation of protein degradation
446	ABL149W	6	0.101565	0	0.664232	0	1.09844	-1	-0.121364	0	0.0572516	0	-0.0703055	0	-0.0900411	0	0.105487	0.294092	0			Syntenic homolog of S. cerevisiae YNL188W (KAR1)	YNL188W	YNL188W:KAR1	YNL188W:Essential protein involved in karyogamy during mating and in spindle pole body duplication during mitosis, localizes to the half-bridge of the spindle pole body, interacts with Spc72p during karyogamy, also interacts with Cdc31p
447	ABL148C	1	0.0346403	0	0.879148	-1	1.04206	-1	0.0890208	0	-0.00805258	0	0.0889943	0	-0.0774868	0	0.0491401	0.0607081	0			Syntenic homolog of S. cerevisiae YDL217C (TIM22)	YDL217C	YDL217C:TIM22	YDL217C:Component of the mitochondrial Tim54p-Tim22p complex involved in insertion of polytopic proteins into the inner membrane
448	ABL147W	6	-0.0752084	0	0.416965	0	0.402161	0	-0.0949532	0	0.0202938	0	0.00157346	0	-0.0897396	0	0.0497236	0.0629105	0			Syntenic homolog of S. cerevisiae YNL187W	YNL187W	YNL187W:SWT21	YNL187W:Protein of unknown function; contains a consensus nuclear export signal (NES) sequence similar to the consensus sequence recognized by Crm1p; interacts genetically with Prp40p and Tgs1p; contains WD40 repeats
449	ABL146C	5	-0.36835	0	-0.429194	0	-0.577691	0	-0.0901755	0	-0.00704355	0	0.0029884	0	0.255561	0	0.0442083	0.00680954	0			Syntenic homolog of S. cerevisiae YDL216C (RRI1)	YDL216C	YDL216C:CSN5,JAB1,RRI1	YDL216C:Catalytic subunit of the COP9 signalosome (CSN) complex that acts as an isopeptidase in cleaving the ubiquitin-like protein Nedd8 from SCF ubiquitin ligases; metalloendopeptidase involved in the adaptation to pheromone signaling
450	ABL145W	3	-0.476014	0	-0.279046	0	0.510719	0	-0.0250507	0	0.405746	0	-0.0520831	0	-0.112986	0	0.0459117	0.0513595	0			Syntenic homolog of S. cerevisiae YNL186W (UBP10)	YNL186W	YNL186W:DOT4,UBP10	YNL186W:Ubiquitin-specific protease that deubiquitinates ubiquitin-protein moieties; may regulate silencing by acting on Sir4p; involved in posttranscriptionally regulating Gap1p and possibly other transporters; primarily located in the nucleus
451	ABL144C	1	-0.176525	0	0.647138	0	1.43676	-1	0.113248	0	0.140634	0	0.0829892	0	-0.0687085	0	0.0640829	0.115178	0			Syntenic homolog of S. cerevisiae YNL185C (MRPL19)	YNL185C	YNL185C:MRPL19	YNL185C:Mitochondrial ribosomal protein of the large subunit
452	ABL143C	8	-0.562919	0	-1.39708	1	-2.24075	1	-0.194589	0	-0.0478376	0	-0.026277	0	0.134268	0	0.0444223	0.0357969	0			Syntenic homolog of S. cerevisiae YNL183C (NPR1) and YDL214C (PRR2)	YDL214C	YNL183C:NPR1;YDL214C:PRR2	YNL183C:Protein kinase that stabilizes several plasma membrane amino acid transporters by antagonizing their ubiquitin-mediated degradation;YDL214C:Serine/threonine protein kinase that inhibits pheromone induced signalling downstream of MAPK, possibly at the level of the Ste12p transcription factor
453	ABL142C	1	-0.203345	0	1.30359	-1	1.87802	-1	0.0324092	0	0.135915	0	-0.0648379	0	-0.0808316	0	0.0447802	0.0387501	0			Syntenic homolog of S. cerevisiae YDL213C (NOP6)	YDL213C	YDL213C:NOP6	YDL213C:Putative RNA-binding protein implicated in ribosome biogenesis; contains an RNA recognition motif (RRM) and has similarity to hydrophilins; NOP6 may be a fungal-specific gene as no homologs have been yet identified in higher eukaryotes
454	ABL141C	3	-0.7224	0	0.422479	0	1.20485	-1	-0.0156652	0	0.279852	0	-0.0438599	0	-0.0287527	0	0.0452819	0.0452362	0			Syntenic homolog of S. cerevisiae YNL182C (IPI3)	YNL182C	YNL182C:IPI3	YNL182C:Essential component of the Rix1 complex (Rix1p, Ipi1p, Ipi3p) that is required for processing of ITS2 sequences from 35S pre-rRNA; highly conserved and contains WD40 motifs; Rix1 complex associates with Mdn1p in pre-60S ribosomal particles
455	ABL140W	9	-0.629357	1	-0.444003	0	-0.142903	0	0.0613323	0	-0.196835	0	0.137248	0	0.155564	0	0.0935639	0.234373	0			Syntenic homolog of S. cerevisiae YNL181W	YNL181W	YNL181W:	YNL181W:Putative oxidoreductase; required for cell viability
456	ABL139C	6	0.247355	0	1.04444	-1	0.857066	-1	0.0246639	0	0.0836328	0	-0.0882648	0	0.0035566	0	0.115766	0.338463	0			Syntenic homolog of S. cerevisiae YNL180C (RHO5)	YNL180C	YNL180C:RHO5	YNL180C:Non-essential small GTPase of the Rho/Rac subfamily of Ras-like proteins, likely involved in protein kinase C (Pkc1p)-dependent signal transduction pathway that controls cell integrity
457	ABL138W	3	0.91114	0	1.70382	-1	1.89157	-1	0.0873148	0	-0.0248745	0	0.0380338	0	-0.0605652	0	0.0442083	0.0140817	0			Syntenic homolog of S. cerevisiae YNL178W (RPS3)	YNL178W	YNL178W:RPS3,SUF14	YNL178W:Protein component of the small (40S) ribosomal subunit, has apurinic/apyrimidinic (AP) endonuclease activity; essential for viability; has similarity to E. coli S3 and rat S3 ribosomal proteins
458	ABL137W	3	1.10051	0	1.35195	-1	1.12395	-1	0.244378	0	-0.186335	0	0.268891	0	-0.129377	0	0.0462539	0.0521089	0		A	Syntenic homolog of S. cerevisiae YDL212W (SHR3)	YDL212W	YDL212W:APF1,SHR3	YDL212W:Endoplasmic reticulum packaging chaperone, required for incorporation of amino acid permeases into COPII coated vesicles for transport to the cell surface
459	ABL136C	3	0.0348398	0	0.430839	0	0.828447	-1	0.129352	0	0.0272815	0	0.0990803	0	0.015135	0	0.0442083	0.033756	0			Syntenic homolog of S. cerevisiae YNL177C (MRPL22)	YNL177C	YNL177C:MRPL22	YNL177C:Mitochondrial ribosomal protein of the large subunit
460	ABL135C	8	0.0990646	0	-0.198171	0	-0.212254	0	-0.0290887	0	-0.0526912	0	0.0978639	0	0.0852429	0	0.0442083	0.0177167	0			Syntenic homolog of S. cerevisiae YNL176C and YDL211C	YDL211C	YNL176C:TDA7;YDL211C:	YNL176C:Cell cycle-regulated gene of unknown function, promoter bound by Fkh2p;YDL211C:Putative protein of unknown function; green fluorescent protein (GFP)-fusion protein localizes to the vacuole
461	ABL134C	3	-0.785293	1	1.02043	-1	1.2286	-1	0.147328	0	0.377255	0	-0.0828762	0	0.067114	0	0.0661448	0.124831	0			Syntenic homolog of S. cerevisiae YNL175C (NOP13)	YNL175C	YNL175C:NOP13	YNL175C:Nucleolar protein found in preribosomal complexes; contains an RNA recognition motif (RRM)
462	ABL133C	8	0.476289	0	-0.32157	0	-1.40125	1	0.0749195	0	-0.206354	0	0.0487741	0	0.19887	0	0.0442083	0.0165632	0			Syntenic homolog of S. cerevisiae YHR146W (CRP1) and YNL173C (MDG1)	YHR146W	YHR146W:CRP1;YNL173C:MDG1	YHR146W:Protein that binds to cruciform DNA structures;YNL173C:Plasma membrane protein involved in G-protein mediated pheromone signaling pathway; overproduction suppresses bem1 mutations
463	ABL132W	3	0.484223	0	0.944642	0	0.90941	0	0.274916	0	-0.393731	0	0.345756	0	0.135727	0	0.0463655	0.0528169	0			Syntenic homolog of S. cerevisiae YML110C (COQ5)	YML110C	YML110C:COQ5,DBI56	YML110C:2-hexaprenyl-6-methoxy-1,4-benzoquinone methyltransferase, involved in ubiquinone (Coenzyme Q) biosynthesis; localizes to the matrix face of the mitochondrial inner membrane in a large complex with other ubiquinone biosynthetic enzymes
464	ABL131C	6	0.0657374	0	-0.0435126	0	0.709723	0	-0.0431754	0	0.0168393	0	-0.00858739	0	-0.457567	0	0.125465	0.382621	0			Syntenic homolog of S. cerevisiae YMR275C (BUL1) and YML111W (BUL2)	YML111W	YMR275C:BUL1,DAG1,RDS1,SMM2;YML111W:BUL2	YMR275C:Ubiquitin-binding component of the Rsp5p E3-ubiquitin ligase complex, functional homolog of Bul2p, disruption causes temperature-sensitive growth, overexpression causes missorting of amino acid permeases;YML111W:Component of the Rsp5p E3-ubiquitin ligase complex, involved in intracellular amino acid permease sorting, functions in heat shock element mediated gene expression, essential for …
465	ABL130C	6	0.20866	0	0.752144	-1	0.68415	-1	-0.0312705	0	-0.142304	0	0.0744187	0	0.116238	0	0.0452819	0.0427618	0			Syntenic homolog of S. cerevisiae YML112W (CTK3)	YML112W	YML112W:CTK3	YML112W:Gamma subunit of C-terminal domain kinase I (CTDK-I), which phosphorylates both RNA pol II subunit Rpo21p to affect transcription and pre-mRNA 3' end processing, and ribosomal protein Rps2p to increase translational fidelity
466	ABL129W	2	-0.560398	0	-0.497035	0	-0.576826	0	0.102903	0	-0.298552	0	0.248819	0	0.108077	0	0.0743374	0.155314	0			Syntenic homolog of S. cerevisiae YMR276W (DSK2)	YMR276W	YMR276W:DSK2	YMR276W:Nuclear-enriched ubiquitin-like polyubiquitin-binding protein, required for spindle pole body (SPB) duplication and for transit through the G2/M phase of the cell cycle, involved in proteolysis, interacts with the proteasome
467	ABL128W	3	-0.172813	0	-0.08054	0	0.289848	0	-0.0618581	0	0.004987	0	0.0488458	0	0.0989043	0	0.116652	0.342122	0			Syntenic homolog of S. cerevisiae YML114C (TAF8)	YML114C	YML114C:TAF65,TAF8	YML114C:TFIID subunit (65 kDa), involved in RNA polymerase II transcription initiation
468	ABL127W	2	-0.69924	1	-0.939236	1	-1.14392	1	-0.0171781	0	0.117327	0	-0.156172	0	-0.0823695	0	0.0452819	0.0437951	0			Syntenic homolog of S. cerevisiae YMR277W (FCP1)	YMR277W	YMR277W:FCP1	YMR277W:Carboxy-terminal domain (CTD) phosphatase, essential for dephosphorylation of the repeated C-terminal domain of the RNA polymerase II large subunit (Rpo21p)
469	ABL126W	8	-0.171577	0	-1.17319	1	-0.756703	1	-0.198678	0	0.00356124	0	-0.19116	0	-0.0474898	0	0.0706319	0.141296	0			Syntenic homolog of S. cerevisiae YMR278W	YMR278W	YMR278W:PGM3	YMR278W:Phosphoglucomutase, catalyzes interconversion of glucose-1-phosphate and glucose-6-phospate; transcription induced in response to stress; green fluorescent protein (GFP)-fusion protein localizes to the cytoplasm and nucleus; non-essential
470	ABL125W	9	0.266557	0	0.098224	0	1.10799	0	0.129204	0	-0.25129	0	0.391271	0	0.134544	0	0.104059	0.288135	0			Non-syntenic homolog of S. cerevisiae YPL273W (SAM4) and YLL062C (MHT1)	YPL273W	YPL273W:SAM4;YLL062C:MHT1	YPL273W:S-adenosylmethionine-homocysteine methyltransferase, functions along with Mht1p in the conversion of S-adenosylmethionine (AdoMet) to methionine to control the methionine/AdoMet ratio;YLL062C:S-methylmethionine-homocysteine methyltransferase, functions along with Sam4p in the conversion of S-adenosylmethionine (AdoMet) to methionine to control the methionine/AdoMet ratio
471	ABL124W	2	0.0951591	0	-0.283777	0	-0.265098	0	-0.0498954	0	0.128737	0	-0.0819128	0	-0.0600212	0	0.0442083	0.0121274	0		A	Syntenic homolog of S. cerevisiae YML115C (VAN1) 1-intron	YML115C	YML115C:LDB13,VAN1,VRG7,VRG8	YML115C:Component of the mannan polymerase I, which contains Van1p and Mnn9p and is involved in the first steps of mannan synthesis; mutants are vanadate-resistant
472	ABL123C	6	-0.314356	0	-0.121284	0	-0.0708792	0	-0.251275	0	0.221335	0	-0.377121	0	-0.0851844	0	0.14462	0.469537	0	Y	S	Non-syntenic homolog of S. cerevisiae YPL154C (PEP4)	YPL154C	YPL154C:PEP4,PHO9,PRA1,yscA	YPL154C:Vacuolar aspartyl protease (proteinase A), required for the posttranslational precursor maturation of vacuolar proteinases; important for protein turnover after oxidative damage; synthesized as a zymogen, self-activates
473	ABL122C	9	-0.457428	0	-0.934003	1	-0.586992	1	-0.0756369	0	0.0240289	0	-0.10926	0	0.018894	0	0.201401	0.739378	0			Syntenic homolog of S. cerevisiae YML117W (NAB6)	YML117W	YML117W:NAB6	YML117W:Putative RNA-binding protein that associates with mRNAs encoding cell wall proteins in high-throughput studies; deletion mutants display increased sensitivity to some cell wall disrupting agents; expression negatively regulated by cAMP
474	ABL121C	3	0.314603	0	0.115451	0	0.408419	0	-0.169617	0	0.00835929	0	0.0311987	0	0.274094	0	0.18018	0.633139	0			Syntenic homolog of S. cerevisiae YMR280C (CAT8)	YMR280C	YMR280C:CAT8,DIL1,MSP8	YMR280C:Zinc cluster transcriptional activator necessary for derepression of a variety of genes under non-fermentative growth conditions, active after diauxic shift, binds carbon source responsive elements
475	ABL120W	7	0.696069	0	0.14548	0	-0.51246	0	0.131363	0	-0.186091	0	0.229635	0	0.306704	0	0.0836632	0.193901	0	Y	S	Syntenic homolog of S. cerevisiae YMR281W (GPI12)	YMR281W	YMR281W:GPI12	YMR281W:ER membrane protein involved in the second step of glycosylphosphatidylinositol (GPI) anchor assembly, the de-N-acetylation of the N-acetylglucosaminylphosphatidylinositol intermediate; functional homolog of human PIG-Lp
476	ABL119C	4	-0.218403	0	-0.0459671	0	-0.559344	0	0.137068	0	0.0651383	0	-0.0729165	0	0.0744112	0	0.0756718	0.160387	0			Syntenic homolog of S. cerevisiae YMR282C (AEP2)	YMR282C	YMR282C:AEP2,ATP13	YMR282C:Mitochondrial protein, likely involved in translation of the mitochondrial OLI1 mRNA; exhibits genetic interaction with the OLI1 mRNA 5'-untranslated leader
477	ABL118W	9	-0.586884	0	-0.586391	0	-0.523619	0	-0.0769183	0	0.0758213	0	-0.164746	0	-0.0445595	0	0.0931991	0.23183	0			Syntenic homolog of S. cerevisiae YMR285C (NGL2) and YML118W (NGL3)	YMR285C	YMR285C:NGL2;YML118W:NGL3	YMR285C:Protein involved in 5.8S rRNA processing; Ccr4p-like RNase required for correct 3'-end formation of 5.8S rRNA at site E; similar to Ngl1p and Ngl3p;YML118W:Putative endonuclease, has a domain similar to a magnesium-dependent endonuclease motif in mRNA deadenylase Ccr4p; similar to Ngl1p and Ngl2p
478	ABL117C	5	-0.324078	0	-0.347642	0	-0.325511	0	-0.12043	0	0.115775	0	-0.185861	0	-0.0831496	0	0.0756844	0.160486	0			Syntenic homolog of S. cerevisiae YMR284W (YKU70)	YMR284W	YMR284W:YKU70,HDF1,NES24	YMR284W:Subunit of the telomeric Ku complex (Yku70p-Yku80p), involved in telomere length maintenance, structure and telomere position effect; relocates to sites of double-strand cleavage to promote nonhomologous end joining during DSB repair
479	ABL116C	5	0.0319482	0	0.695535	0	-0.092406	0	-0.22722	0	0.030367	0	-0.138014	0	-0.0643436	0	0.0770014	0.165769	0			Syntenic homolog of S. cerevisiae YDL210W (UGA4) 1-intron	YDL210W	YDL210W:UGA4	YDL210W:Permease that serves as a gamma-aminobutyrate (GABA) transport protein involved in the utilization of GABA as a nitrogen source; catalyzes the transport of putrescine and delta-aminolevulinic acid (ALA); localized to the vacuolar membrane
480	ABL115W	3	-0.39565	0	0.945222	-1	1.75394	-1	0.243938	0	0.206726	0	-0.0544896	0	-0.273375	0	0.0442083	0.0170325	0			Syntenic homolog of S. cerevisiae YDL208W (NHP2)	YDL208W	YDL208W:NHP2	YDL208W:Nuclear protein related to mammalian high mobility group (HMG) proteins, essential for function of H/ACA-type snoRNPs, which are involved in 18S rRNA processing
481	ABL114W	1	-0.215967	0	0.443796	0	0.995882	-1	-0.134283	0	0.100578	0	-0.0160341	0	-0.023558	0	0.0847383	0.197521	0			Syntenic homolog of S. cerevisiae YDR240C (SNU56)	YDR240C	YDR240C:MUD10,SNU56	YDR240C:Component of U1 snRNP required for mRNA splicing via spliceosome; yeast specific, no metazoan counterpart; interacts with mRNA in commitment complex
482	ABL113W	2	-0.626216	0	-0.827331	1	-0.533962	0	-0.108732	0	0.0993198	0	0.0636983	0	-0.144695	0	0.0519288	0.0706378	0			Syntenic homolog of S. cerevisiae YDR239C	YDR239C	YDR239C:	YDR239C:Protein of unknown function that may interact with ribosomes, based on co-purification experiments
483	ABL112W	2	-0.253028	0	-0.531138	0	-0.121599	0	-0.0454192	0	0.0702437	0	-0.0204452	0	-0.0607792	0	0.0444077	0.0350291	0			Syntenic homolog of S. cerevisiae YDR238C (SEC26)	YDR238C	YDR238C:SEC26	YDR238C:Essential beta-coat protein of the COPI coatomer, involved in ER-to-Golgi protein trafficking and maintenance of normal ER morphology; shares 43% sequence identity with mammalian beta-coat protein (beta-COP)
484	ABL111C	3	-0.085655	0	0.803804	-1	1.05559	-1	0.0861125	0	0.114704	0	0.163852	0	-0.00120788	0	0.0452794	0.0426274	0			Syntenic homolog of S. cerevisiae YDR237W (MRPL7)	YDR237W	YDR237W:MRPL7	YDR237W:Mitochondrial ribosomal protein of the large subunit
485	ABL110W	3	-0.46649	0	-0.320363	0	0.0800524	0	-0.0490991	0	0.173207	0	-0.13675	0	-0.154564	0	0.048524	0.059341	0			Syntenic homolog of S. cerevisiae YDL207W (GLE1)	YDL207W	YDL207W:BRR3,GLE1,RSS1	YDL207W:Cytoplasmic nucleoporin required for polyadenylated RNA export but not for protein import; component of Nup82p nuclear pore subcomplex; contains a nuclear export signal
486	ABL109W	1	-0.0420859	0	0.152651	0	0.813195	-1	0.153815	0	0.0725497	0	-0.0334118	0	-0.201153	0	0.075533	0.159024	0			Syntenic homolog of S. cerevisiae YDR236C (FMN1)	YDR236C	YDR236C:FMN1	YDR236C:Riboflavin kinase, phosphorylates riboflavin to form riboflavin monophosphate (FMN), which is a necessary cofactor for many enzymes; localizes to microsomes and to the mitochondrial inner membrane
487	ABL108C	7	-0.305311	0	-1.05066	1	-1.53287	1	-0.082897	0	0.154691	0	-0.224296	0	-0.111508	0	0.249592	0.987794	0			Syntenic homolog of S. cerevisiae YDR235W (PRP42)	YDR235W	YDR235W:MUD16,PRP42,SNU65	YDR235W:U1 snRNP protein involved in splicing, required for U1 snRNP biogenesis; contains multiple tetriatricopeptide repeats
488	ABL107C	3	-0.128601	0	0.128249	0	0.678489	0	0.290319	0	0.147522	0	0.109806	0	-0.15656	0	0.0536118	0.0777515	0			Syntenic homolog of S. cerevisiae YDL205C (HEM3)	YDL205C	YDL205C:HEM3,OLE2	YDL205C:Porphobilinogen deaminase, catalyzes the conversion of 4-porphobilinogen to hydroxymethylbilane, the third step in heme biosynthesis; localizes to the cytoplasm and nucleus; expression is regulated by Hap2p-Hap3p, but not by levels of heme
489	ABL106C	2	0.238423	0	-0.0426193	0	0.421195	0	-0.0025374	0	-0.0146096	0	0.254092	0	0.00868904	0	0.0967901	0.250132	0			Syntenic homolog of S. cerevisiae YDR234W (LYS4)	YDR234W	YDR234W:LYS3,LYS4	YDR234W:Homoaconitase, catalyzes the conversion of homocitrate to homoisocitrate, which is a step in the lysine biosynthesis pathway
490	ABL105W	1	2.94039	-1	2.53348	-1	1.65829	-1	0.0958735	0	-0.103779	0	0.0777015	0	0.0714596	0	0.206697	0.764516	0		A	Syntenic homolog of S. cerevisiae YDR233C (RTN1) and YDL204W (RTN2)	YDR233C	YDR233C:RTN1;YDL204W:RTN2	YDR233C:ER membrane protein that interacts with Sey1p to maintain ER morphology; interacts with exocyst subunit Sec6p, with Yip3p, and with Sbh1p; null mutant has an altered ER morphology; member of the RTNLA (reticulon-like A) subfamily;YDL204W:Protein of unknown function; has similarity to mammalian reticulon proteins; member of the RTNLA (reticulon-like A) subfamily
491	ABL104C	7	-1.51129	1	-0.69288	0	-0.578333	0	0.13355	0	0.0682704	0	0.0865367	0	0.564349	0	0.0824246	0.187736	0			Syntenic homolog of S. cerevisiae YDR232W (HEM1)	YDR232W	YDR232W:CYD1,HEM1,OLE3	YDR232W:5-aminolevulinate synthase, catalyzes the first step in the heme biosynthetic pathway; an N-terminal signal sequence is required for localization to the mitochondrial matrix; expression is regulated by Hap2p-Hap3p
492	ABL103W	9	-0.0907279	0	-0.00529145	0	0.393592	0	-0.077879	0	-0.0414911	0	0.0494513	0	0.100857	0	0.134911	0.424814	0			Syntenic homolog of S. cerevisiae YBR057C (MUM2) 1-intron	YBR057C	YBR057C:MUM2,SPOT8	YBR057C:Cytoplasmic protein essential for meiotic DNA replication and sporulation; interacts with Orc2p, which is a component of the origin recognition complex
493	ABL102C	2	-0.91569	0	-1.00271	0	-0.323149	0	-0.0291036	0	-0.29354	0	0.394723	0	-0.201533	0	0.126218	0.386044	0			Syntenic homolog of S. cerevisiae YDR035W (ARO3)	YDR035W	YDR035W:ARO3	YDR035W:3-deoxy-D-arabino-heptulosonate-7-phosphate (DAHP) synthase, catalyzes the first step in aromatic amino acid biosynthesis and is feedback-inhibited by phenylalanine or high concentration of tyrosine or tryptophan
494	ABL101C	6	1.63101	-1	1.97874	-1	2.12675	-1	0.0193597	0	-0.0803466	0	0.200057	0	0.394328	0	0.0442083	0.0201777	0			Syntenic homolog of S. cerevisiae YBR056W	YBR056W	YBR056W:	YBR056W:Putative cytoplasmic protein of unknown function
495	ABL100W	9	-0.409305	0	-1.14148	1	-0.597031	0	-0.178244	0	0.182983	0	-0.199415	0	0.0364905	0	0.226294	0.863939	0			Syntenic homolog of S. cerevisiae YBR055C (PRP6)	YBR055C	YBR055C:PRP6,RNA6,TSM7269	YBR055C:Splicing factor, component of the U4/U6-U5 snRNP complex
496	ABL099W	8	-0.351622	0	-1.94848	1	-3.05453	1	-0.218416	0	0.0463586	0	-0.121844	0	0.0470753	0	0.0442083	0.0254455	0			Syntenic homolog of S. cerevisiae YDR034C (LYS14)	YDR034C	YDR034C:LYS14	YDR034C:Transcriptional activator involved in regulation of genes of the lysine biosynthesis pathway; requires 2-aminoadipate semialdehyde as co-inducer
497	ABL098W	5	0.598681	0	0.517992	0	0.0976991	0	-0.228753	0	-0.206609	0	-0.034807	0	-0.0204334	0	0.144506	0.468806	0			Syntenic homolog of S. cerevisiae YBR053C	YBR053C	YBR053C:	YBR053C:Putative protein of unknown function; induced by cell wall perturbation
498	ABL097C	1	0.137151	0	-0.0184653	0	0.128043	0	0.0243465	0	-0.0222836	0	0.0150514	0	0.0729319	0	0.0807353	0.180932	0			Syntenic homolog of S. cerevisiae YDR031W (MIC14)	YDR031W	YDR031W:MIC14	YDR031W:Mitochondrial intermembrane space cysteine motif protein of 14 kDa
499	ABL096W	5	0.0115061	0	-0.00384245	0	-0.0281323	0	-0.0160074	0	-0.00790506	0	-0.00118122	0	0.0171205	0	0.0442083	0.0215544	0			Syntenic homolog of S. cerevisiae YDR030C (RAD28)	YDR030C	YDR030C:RAD28	YDR030C:Protein involved in DNA repair, related to the human CSA protein that is involved in transcription-coupled repair nucleotide excision repair
500	ABL095W	8	-0.234528	0	-0.637109	1	-0.526832	0	-0.101855	0	0.124279	0	-0.124131	0	-0.0510556	0	0.0504694	0.0652805	0			Syntenic homolog of S. cerevisiae YDR028C (REG1)	YDR028C	YDR028C:HEX2,PZF240,REG1,SPP43,SRN1	YDR028C:Regulatory subunit of type 1 protein phosphatase Glc7p, involved in negative regulation of glucose-repressible genes
501	ABL094W	5	0.268753	0	-0.0143701	0	-0.103395	0	-0.114908	0	-0.179644	0	0.02291	0	0.143614	0	0.0481248	0.0582972	0			Non-syntenic homolog of S. cerevisiae YJL210W (PEX2)	YJL210W	YJL210W:CRT1,PAS5,PEX2	YJL210W:RING-finger peroxin, peroxisomal membrane protein with a C-terminal zinc-binding RING domain, forms translocation subcomplex with Pex10p and Pex12p which functions in peroxisomal matrix protein import
502	ABL093W	7	-0.473494	0	-1.48702	1	-1.76868	1	-0.198127	0	0.0754317	0	-0.211477	0	-0.0662117	0	0.240153	0.937441	0			Syntenic homolog of S. cerevisiae YDR027C (VPS54)	YDR027C	YDR027C:CGP1,LUV1,TCS3,VPS54	YDR027C:Component of the GARP (Golgi-associated retrograde protein) complex, Vps51p-Vps52p-Vps53p-Vps54p, which is required for the recycling of proteins from endosomes to the late Golgi; potentially phosphorylated by Cdc28p
503	ABL092W	9	-0.508914	0	-0.502822	0	-0.856969	0	-0.048536	0	0.0727098	0	-0.134831	0	-0.0417079	0	0.149006	0.490103	0			Syntenic homolog of S. cerevisiae YBR049C (REB1) and YDR026C	YBR049C	YBR049C:GRF2,REB1;YDR026C:	YBR049C:RNA polymerase I enhancer binding protein; DNA binding protein which binds to genes transcribed by both RNA polymerase I and RNA polymerase II; required for termination of RNA polymerase I transcription;YDR026C:Protein of unknown function that may interact with ribosomes, based on co-purification experiments; Myb-like DNA-binding protein that may bind to the Ter region of rDNA; interacts …
504	ABL091C	3	0.694532	0	1.31185	-1	2.36656	-1	0.169865	0	0.148659	0	-0.024608	0	-0.261451	0	0.0442083	0.0125426	0			Syntenic homolog of S. cerevisiae YDR025W (RPS11A) and YBR048W (RPS11B) 1-intron	YDR025W	YDR025W:RPS11A;YBR048W:RPS11B	YDR025W:Protein component of the small (40S) ribosomal subunit; identical to Rps11Bp and has similarity to E. coli S17 and rat S11 ribosomal proteins;YBR048W:Protein component of the small (40S) ribosomal subunit; identical to Rps11Ap and has similarity to E. coli S17 and rat S11 ribosomal proteins
505	ABL090W	8	0.291491	0	-1.751	0	-4.10677	1	-0.13166	0	0.0376144	0	0.00629911	0	-0.147949	0	0.0442083	0.0162193	0			Syntenic homolog of S. cerevisiae YBR046C (ZTA1)	YBR046C	YBR046C:ZTA1	YBR046C:NADPH-dependent quinone reductase, GFP-tagged protein localizes to the cytoplasm and nucleus; has similarity to E. coli quinone oxidoreductase and to human zeta-crystallin
506	ABL089W	8	0.00552907	0	-2.01978	0	-3.59677	1	-0.158993	0	0.127403	0	-0.245032	0	-0.124614	0	0.0442083	0.0196601	0			Syntenic homolog of S. cerevisiae YBR045C (GIP1)	YBR045C	YBR045C:GIP1	YBR045C:Meiosis-specific regulatory subunit of the Glc7p protein phosphatase, regulates spore wall formation and septin organization, required for expression of some late meiotic genes and for normal localization of Glc7p
507	ABL088C	3	-0.0941779	0	0.115046	0	0.341556	0	0.0453755	0	-0.000561384	0	0.0117852	0	-0.0152999	0	0.0442083	0.0148228	0			Syntenic homolog of S. cerevisiae YDR023W (SES1)	YDR023W	YDR023W:SES1	YDR023W:Cytosolic seryl-tRNA synthetase, class II aminoacyl-tRNA synthetase that aminoacylates tRNA(Ser), displays tRNA-dependent amino acid recognition which enhances discrimination of the serine substrate, interacts with peroxin Pex21p
508	ABL087W	5	-0.295814	0	-0.0801283	0	-1.0528	0	-0.216819	0	-0.00188005	0	-0.14213	0	-0.0472511	0	0.0761216	0.162544	0	Y	A	NOHBY208 No homolog in S. cerevisiae. Syntenic homolog of Kluyveromyces lactis KLLA0B03718g	NA	NA	NA
509	ABL086C	4	0.0506832	0	-0.315616	0	-0.309386	0	0.321744	0	-0.150953	0	0.192425	0	-0.0381071	0	0.0628142	0.110911	0			Syntenic homolog of S. cerevisiae YJR144W (MGM101)	YJR144W	YJR144W:MGM101,MGM9	YJR144W:Protein involved in mitochondrial genome maintenance; component of the mitochondrial nucleoid, required for the repair of oxidative mtDNA damage
510	ABL085W	7	-0.0384913	0	-0.799968	1	-0.955383	1	-0.0902026	0	0.0173966	0	-0.0345692	0	-0.117992	0	0.199799	0.73034	0			Syntenic homolog of S. cerevisiae YJR143C (PMT4)	YJR143C	YJR143C:PMT4	YJR143C:Protein O-mannosyltransferase, transfers mannose residues from dolichyl phosphate-D-mannose to protein serine/threonine residues; appears to form homodimers in vivo and does not complex with other Pmt proteins; target for new antifungals
511	ABL084C	6	0.159847	0	0.533172	0	1.24249	-1	-0.0882216	0	0.110779	0	-0.173742	0	-0.0673669	0	0.131262	0.409449	0			Syntenic homolog of S. cerevisiae YJR142W	YJR142W	YJR142W:	YJR142W:Putative protein of unknown function; GST fusion protein is a Dbf2-Mob1 phosphoylation target in a proteome chip analysis; synthetic lethal with PH085 deletion; plays a role in restricting Ty1 transposition
512	ABL083W	5	-0.275489	0	-0.475904	0	-0.150035	0	-0.0831139	0	-0.0295648	0	-0.0451841	0	-0.0415958	0	0.0913037	0.224023	0			Syntenic homolog of S. cerevisiae YHR201C (PPX1)	YHR201C	YHR201C:PPX1	YHR201C:Exopolyphosphatase, hydrolyzes inorganic polyphosphate (poly P) into Pi residues; located in the cytosol, plasma membrane, and mitochondrial matrix
513	ABL082C	6	-0.239502	0	-0.00684873	0	0.132591	0	-0.0672285	0	-0.0337312	0	0.0250649	0	-0.00969875	0	0.0635694	0.113651	0			Syntenic homolog of S. cerevisiae YJR141W	YJR141W	YJR141W:	YJR141W:Essential protein of unknown function
514	ABL081W	2	-0.216203	0	-0.84037	0	-0.112569	0	-0.146491	0	0.230711	0	-0.139851	0	-0.0237369	0	0.163896	0.560635	0			Syntenic homolog of S. cerevisiae YJR140C (HIR3)	YJR140C	YJR140C:HIR3,HPC1	YJR140C:Subunit of the HIR complex, a nucleosome assembly complex involved in regulation of histone gene transcription; involved in position-dependent gene silencing and nucleosome reassembly
515	ABL080W	3	0.0277838	0	0.307318	0	0.787552	-1	0.0627396	0	0.0222129	0	0.0970044	0	-0.0973323	0	0.0442083	0.0181522	0			Syntenic homolog of S. cerevisiae YJR139C (HOM6)	YJR139C	YJR139C:HOM6	YJR139C:Homoserine dehydrogenase (L-homoserine:NADP oxidoreductase), dimeric enzyme that catalyzes the third step in the common pathway for methionine and threonine biosynthesis; enzyme has nucleotide-binding, dimerization and catalytic regions
516	ABL079C	9	-0.698958	0	-1.09418	1	-0.904732	1	-0.218627	0	0.102559	0	-0.0866681	0	-0.169429	0	0.0798502	0.176688	0			Syntenic homolog of S. cerevisiae YJR138W (IML1)	YJR138W	YJR138W:IML1	YJR138W:Protein of unknown function, green fluorescent protein (GFP)-fusion protein localizes to the vacuolar membrane
517	ABL078C	2	-0.57777	0	-0.0123	0	0.168087	0	0.256718	0	-0.255186	0	0.242955	0	0.0636016	0	0.186203	0.662983	0			Syntenic homolog of S. cerevisiae YHR200W (RPN10)	YHR200W	YHR200W:MCB1,RPN10,SUN1	YHR200W:Non-ATPase base subunit of the 19S regulatory particle (RP) of the 26S proteasome; N-terminus plays a role in maintaining the structural integrity of the RP; binds selectively to polyubiquitin chains; homolog of the mammalian S5a protein
518	ABL077W	5	1.14511	-1	0.677371	0	1.18485	-1	-0.49421	0	0.0647874	0	0.0981609	0	-0.0178458	0	0.0610532	0.105413	0			Syntenic homolog of S. cerevisiae YJR137C (ECM17)	YJR137C	YJR137C:ECM17,MET5	YJR137C:Sulfite reductase beta subunit, involved in amino acid biosynthesis, transcription repressed by methionine
519	ABL076W	1	-0.139415	0	-0.180847	0	0.685991	-1	-0.0226297	0	0.0678218	0	-0.00616747	0	-0.0799792	0	0.0507039	0.0670549	0			Syntenic homolog of S. cerevisiae YHR198C and YHR199C (AIM46).Tandem gene duplication in S. cerevisiae	YHR198C	YHR198C:AIM18,FMP22;YHR199C:AIM46,FMP34,MCL1,NBL1	YHR198C:Putative protein of unknown function; the authentic, non-tagged protein is detected in highly purified mitochondria in high-throughput studies; null mutant displays elevated frequency of mitochondrial genome loss;YHR199C:Putative protein of unknown function; the authentic, non-tagged protein is detected in highly purified mitochondria in high-throughput studies; null mutant displays eleva…
520	ABL075W	6	-0.355107	0	0.658487	0	1.37017	0	-0.027316	0	0.133058	0	-0.184506	0	-0.0695297	0	0.109776	0.312372	0			Syntenic homolog of S. cerevisiae YJR136C	YJR136C	YJR136C:TTI2	YJR136C:Putative protein of unknown function; subunit of the ASTRA complex which is part of the chromatin remodeling machinery; similar to S. pombe Tti2p; may interact with Rsm23p; GFP-fusion protein localizes to the cytoplasm
521	ABL074C	4	-0.249454	0	-0.260549	0	-0.105461	0	0.265395	0	0.122651	0	-0.0501391	0	-0.248206	0	0.0551375	0.0840038	0			Syntenic homolog of S. cerevisiae YJR135W-A (TIM8)	YJR135W-A	YJR135W-A:TIM8	YJR135W-A:Mitochondrial intermembrane space protein mediating import and insertion of polytopic inner membrane proteins; homolog of human DDP1 (deafness dystonia peptide 1) which is mutated in the X-linked Mohr-Tranebjaerg syndrome
522	ABL073W	6	0.251447	0	1.31993	0	0.539381	0	-0.0140387	0	0.0546641	0	-0.0509748	0	-0.0929246	0	0.080779	0.181164	0			Syntenic homolog of S. cerevisiae YJR135C (MCM22)	YJR135C	YJR135C:MCM22	YJR135C:Protein involved in minichromosome maintenance; component of the kinetochore; binds to centromeric DNA in a Ctf19p-dependent manner
523	ABL072C	3	-0.5114	0	-0.137157	0	-0.275825	0	-0.00886637	0	0.371002	0	-0.146855	0	-0.206086	0	0.0519986	0.0708368	0			Syntenic homolog of S. cerevisiae YHR197W (RIX1)	YHR197W	YHR197W:IPI2,RIX1	YHR197W:Essential component of the Rix1 complex (Rix1p, Ipi1p, Ipi3p) that is required for processing of ITS2 sequences from 35S pre-rRNA; Rix1 complex associates with Mdn1p in pre-60S ribosomal particles
524	ABL071W	7	-0.297893	0	-1.26202	1	-1.4079	1	0.060668	0	0.0577347	0	-0.0834852	0	-0.165659	0	0.111654	0.320493	0			Syntenic homolog of S. cerevisiae YJR134C (SGM1)	YJR134C	YJR134C:SGM1	YJR134C:Protein of unknown function, required for wild-type growth rate on galactose and mannose; localizes to COPI coated vesicles and the Golgi apparatus
525	ABL070C	3	0.0968352	0	0.64393	0	0.9922	-1	0.207685	0	0.186482	0	0.0564149	0	-0.201555	0	0.045347	0.0477272	0			Syntenic homolog of S. cerevisiae YJR133W (XPT1)	YJR133W	YJR133W:XPT1	YJR133W:Xanthine-guanine phosphoribosyl transferase, required for xanthine utilization and for optimal utilization of guanine
526	ABL069C	3	-0.675646	0	0.569455	0	0.713232	0	0.015796	0	0.340624	0	-0.025068	0	-0.171393	0	0.0442083	0.0239626	0			Syntenic homolog of S. cerevisiae YHR196W (UTP9)	YHR196W	YHR196W:UTP9	YHR196W:Nucleolar protein, component of the small subunit (SSU) processome containing the U3 snoRNA that is involved in processing of pre-18S rRNA
527	ABL068C	2	-0.417607	0	-0.58838	0	-0.581871	0	0.0543654	0	0.303104	0	-0.0923285	0	-0.213806	0	0.0454579	0.0489093	0		S	Syntenic homolog of S. cerevisiae YJR132W (NMD5)	YJR132W	YJR132W:KAP119,NMD5	YJR132W:Karyopherin, a carrier protein involved in nuclear import of proteins; importin beta homolog
528	ABL067C	7	0.104525	0	-0.901151	1	-2.54303	1	0.090926	0	-0.0276147	0	0.0885592	0	-0.120429	0	0.148587	0.487984	0	Y	A	NOHBY207 No homolog in S. cerevisiae	NA	NA	NA
529	ABL066C	7	-0.030025	0	-0.728073	0	-2.04082	1	-0.159177	0	0.101226	0	-0.0823073	0	-0.178201	0	0.182849	0.645645	0			Syntenic homolog of S. cerevisiae YHR194W (MDM31)	YHR194W	YHR194W:MDM31	YHR194W:Mitochondrial inner membrane protein with similarity to Mdm32p, required for normal mitochondrial morphology and inheritance; interacts genetically with MMM1, MDM10, MDM12, and MDM34
530	ABL065W	1	0.639684	0	1.06607	-1	1.1016	-1	-0.117368	0	0.0250062	0	-0.0233442	0	-0.191947	0	0.0442083	0.00227389	-1			Syntenic homolog of S. cerevisiae YBR079C (RPG1)	YBR079C	YBR079C:RPG1,TIF32	YBR079C:eIF3a subunit of the core complex of translation initiation factor 3 (eIF3), essential for translation; part of a subcomplex (Prt1p-Rpg1p-Nip1p) that stimulates binding of mRNA and tRNA(i)Met to ribosomes
531	ABL064W	3	0.42849	0	0.148926	0	0.507424	0	0.453279	0	-0.104815	0	0.280163	0	-0.0346707	0	0.0481248	0.0583517	0			NOHBY206 No homolog in S. cerevisiae. Syntenic homolog of Kluyveromyces lactis KLLA0C14476g	NA	NA	NA
532	ABL063C	2	-0.223232	0	-0.1929	0	-0.0520397	0	-0.0471922	0	-0.0441053	0	0.053727	0	-0.0917551	0	0.0442083	0.0171725	0	Y	S	Syntenic homolog of S. cerevisiae YBR078W (ECM33) and YDR055W (PST1) 1-intron	YDR055W	YBR078W:ECM33;YDR055W:HPF2,PST1	YBR078W:GPI-anchored protein of unknown function, has a possible role in apical bud growth; GPI-anchoring on the plasma membrane crucial to function; phosphorylated in mitochondria; similar to Sps2p and Pst1p;YDR055W:Cell wall protein that contains a putative GPI-attachment site; secreted by regenerating protoplasts; up-regulated by activation of the cell integrity pathway, as mediated by Rlm1p; …
533	ABL062C	6	-0.0289367	0	0.251234	0	0.0969252	0	-0.0585446	0	0.0153946	0	-0.0280858	0	0.00397691	0	0.0735328	0.152544	0	Y	S	NOHBY205 No homolog in S. cerevisiae	NA	NA	NA
534	ABL061C-A	8	-0.39217	0	-0.577316	0	-1.13601	1	-0.0473511	0	0.0828271	0	-0.0402605	0	0.0297422	0	0.0527832	0.0743331	0	Y	S	Syntenic homolog of S. cerevisiae YOL052C-A (DDR2)	YOL052C-A	YOL052C-A:DDR2,YOL053C-A	YOL052C-A:Multistress response protein, expression is activated by a variety of xenobiotic agents and environmental or physiological stresses
535	ABL061C	9	-0.838788	0	-0.56077	0	-0.0144715	0	0.0993815	0	-0.173642	0	0.0585181	0	0.0882531	0	0.229698	0.883246	0			Syntenic homolog of S. cerevisiae YOL052C (SPE2)	YOL052C	YOL052C:DDR2,DDRA2,SPE2,YOL053C-A	YOL052C:S-adenosylmethionine decarboxylase, required for the biosynthesis of spermidine and spermine; cells lacking Spe2p require spermine or spermidine for growth in the presence of oxygen but not when grown anaerobically
536	ABL060C	4	0.0734858	0	0.0520926	0	0.0946089	0	-0.0270281	0	0.00616437	0	0.0136176	0	-0.0105645	0	0.0646032	0.117495	0			NOHBY204 No homolog in S. cerevisiae	NA	NA	NA
537	ABL059W	6	-0.439742	0	-0.00252788	0	0.256898	0	0.00858696	0	0.0805704	0	-0.135447	0	-0.27093	0	0.18253	0.643918	0			Syntenic homolog of S. cerevisiae YOR319W (HSH49)	YOR319W	YOR319W:HSH49	YOR319W:U2-snRNP associated splicing factor with similarity to the mammalian splicing factor SAP49; proposed to function as a U2-snRNP assembly factor along with Hsh155p and binding partner Cus1p; contains two RNA recognition motifs (RRM)
538	ABL058C	7	-0.435229	0	-1.22956	1	-1.07417	1	-0.134132	0	0.122623	0	-0.0247855	0	-0.0472087	0	0.151999	0.50463	0			Syntenic homolog of S. cerevisiae YMR247C (RKR1)	YMR247C	YMR247C:RKR1	YMR247C:Nuclear RING domain protein with functional connections to chromatin modification; may interact with ribosomes, based on co-purification experiments; YMR247C is not an essential gene
539	ABL057W	7	-0.0319349	0	-0.566759	0	-1.27795	0	0.327632	0	-0.39525	0	0.376565	0	0.132034	0	0.0741054	0.15416	0			Syntenic homolog of S. cerevisiae YKL117W (SBA1)	YKL117W	YKL117W:SBA1	YKL117W:Co-chaperone that binds to and regulates Hsp90 family chaperones; important for pp60v-src activity in yeast; homologous to the mammalian p23 proteins and like p23 can regulate telomerase activity
540	ABL056C	3	0.0947152	0	0.115771	0	0.347324	0	0.25769	0	-0.149385	0	0.16991	0	-0.0109043	0	0.045347	0.0478524	0			Syntenic homolog of S. cerevisiae YMR099C	YMR099C	YMR099C:	YMR099C:Glucose-6-phosphate 1-epimerase (hexose-6-phosphate mutarotase), likely involved in carbohydrate metabolism; GFP-fusion protein localizes to both the nucleus and cytoplasm and is induced in response to the DNA-damaging agent MMS
541	ABL055C	8	-0.288564	0	-0.606117	0	-0.401923	0	-0.170698	0	-0.105078	0	-0.0596019	0	0.0304968	0	0.0597772	0.101047	0			Syntenic homolog of S. cerevisiae YKL116C (PRR1)	YKL116C	YKL116C:PRR1	YKL116C:Serine/threonine protein kinase that inhibits pheromone induced signalling downstream of MAPK, possibly at the level of the Ste12p transcription factor
542	ABL054C	9	-0.862174	1	-0.709068	1	-0.195884	0	0.0269247	0	-0.0229672	0	0.0329487	0	0.0595812	0	0.200099	0.731994	0			Syntenic homolog of S. cerevisiae YKL114C (APN1)	YKL114C	YKL114C:APN1	YKL114C:Major apurinic/apyrimidinic endonuclease, 3'-repair diesterase involved in repair of DNA damage by oxidation and alkylating agents; also functions as a 3'-5' exonuclease to repair 7,8-dihydro-8-oxodeoxyguanosine
543	ABL053W	6	-0.0962154	0	1.00946	0	0.820222	0	-0.171963	0	0.0747169	0	-0.224599	0	-0.0847592	0	0.0949399	0.241756	0			NOHBY203 No homolog in S. cerevisiae Non-syntenic homolog of Kluyveromyces lactis KLLA0F08371g	NA	NA	NA
544	ABL052C	3	-0.586467	0	-0.220533	0	0.140871	0	0.323333	0	-0.0249237	0	0.0571067	0	0.119696	0	0.0816979	0.185062	0			Syntenic homolog of S. cerevisiae YKL113C (RAD27)	YKL113C	YKL113C:ERC11,FEN1,RAD27,RTH1	YKL113C:5' to 3' exonuclease, 5' flap endonuclease, required for Okazaki fragment processing and maturation as well as for long-patch base-excision repair; member of the S. pombe RAD2/FEN1 family
545	ABL051W	2	-0.506254	0	-0.516354	0	-0.544981	0	0.046113	0	0.0257509	0	-0.00641791	0	0.0689105	0	0.0794523	0.175014	0			Syntenic homolog of S. cerevisiae YKL112W (ABF1)	YKL112W	YKL112W:ABF1,BAF1,OBF1,REB2,SBF1	YKL112W:DNA binding protein with possible chromatin-reorganizing activity involved in transcriptional activation, gene silencing, and DNA replication and repair
546	ABL050W	3	-0.444949	0	-0.243302	0	0.259135	0	-0.0682798	0	0.178252	0	0.00527147	0	-0.0838717	0	0.0452794	0.0426324	0			Syntenic homolog of S. cerevisiae YMR098C	YMR098C	YMR098C:ATP25,LRC4	YMR098C:Mitochondrial protein required for the stability of Oli1p (Atp9p) mRNA and for the Oli1p ring formation; YMR098C is not an essential gene
547	ABL049C	1	0.658128	0	1.28749	-1	1.42033	-1	0.0707733	0	0.0527794	0	0.365022	0	0.240184	0	0.205211	0.757655	0		S	Syntenic homolog of S. cerevisiae YKL110C (KTI12)	YKL110C	YKL110C:KTI12,TOT4	YKL110C:Protein that plays a role, with Elongator complex, in modification of wobble nucleosides in tRNA; involved in sensitivity to G1 arrest induced by zymocin; interacts with chromatin throughout the genome; also interacts with Cdc19p
548	ABL048W	4	0.284083	0	0.0648054	0	0.212843	0	-0.0542052	0	0.0538762	0	0.0372292	0	0.00484543	0	0.183131	0.647166	0			Syntenic homolog of S. cerevisiae YMR097C (MTG1)	YMR097C	YMR097C:MTG1	YMR097C:Peripheral GTPase of the mitochondrial inner membrane, essential for respiratory competence, likely functions in assembly of the large ribosomal subunit, has homologs in plants and animals
549	ABL047W	5	0.284773	0	0.466285	0	-0.314748	0	-0.00960638	0	-0.0542041	0	0.0147464	0	0.306261	0	0.0442083	0.0203068	0			Syntenic homolog of S. cerevisiae YKL109W (HAP4)	YKL109W	YKL109W:HAP4	YKL109W:Subunit of the heme-activated, glucose-repressed Hap2p/3p/4p/5p CCAAT-binding complex, a transcriptional activator and global regulator of respiratory gene expression; provides the principal activation function of the complex
550	ABL046C	6	-0.252351	0	0.132762	0	0.235555	0	-0.160878	0	0.0356765	0	-0.194484	0	0.0592651	0	0.0622224	0.108571	0			Syntenic homolog of S. cerevisiae YMR094W (CTF13)	YMR094W	YMR094W:CBF3C,CTF13	YMR094W:Subunit of the CBF3 complex, which binds to the CDE III element of centromeres, bending the DNA upon binding, and may be involved in sister chromatid cohesion during mitosis
[truncated: 4,229 more rows]
