# Supplementary material for: Investigation of protein secretion and secretion stress in Ashbya gossypii
Source: BMC Genomics. 2014 Dec 18;15(1):1137. doi: 10.1186/1471-2164-15-1137 (PMC4320514; doi:10.1186/1471-2164-15-1137)
Supplement: Supplementary file 2 — Additional file 2: Secretion-related A. gossypii genes with significant fold changes ( a p-value < 0.01) in their transcript levels after treatment with DTT for 30 min, 1 h and 4 h. The corresponding S. cerevisiae homologs are indicated, as well as predicted functions. Green indicates up-regulation and red down-regulation by DTT. (XLS 53 KB) [file 12864_2014_6951_MOESM2_ESM.xls]

## Sheet: Additional file 2
	Secretion-related A. gossypii genes with significant fold changes (ap-value < 0.01) in their transcript levels after treatment with DTT for 30 min, 1 h and 4 h. The corresponding S. cerevisiae homologs are indicated, as well as predicted functions. Green indicates up-regulation and red down-regulation by DTT.
	Predicted function	A. gossypii gene	S. cerevisiae homolog(s)	Fold Changeª
				30 min	1 h	4 h
	Translocation
	Subunit of the Ssh1p translocon complex	AFR613C	SSH1	-2.28	-2.02	-2.61
	Protein folding
	DnaJ-like chaperone, localizes to the ER membrane; enhancer of the ATPase activity of Kar2p	ADR124C	JEM1		1.9	2.12
	Molecular chaperone of the ER lumen involved in polypeptide translocation and folding	ADR128C	LHS1	-0.43		-1.65
	Thiol oxidase required for oxidative protein folding in the ER	ADL348W	ERO1		-1.58
	Member of a transmembrane complex required for efficient folding of proteins in the ER	AFR720W	ECM1	-3.31	-2.28	-2.25
	Member of a transmembrane complex required for efficient folding of proteins in the ER	AFR429C	ECM3		-1.67	-1.81
	Member of a transmembrane complex required for efficient folding of proteins in the ER	ADL092W	EMC5		-2.6	-2.7
	Putative protein with a suggest a role in folding of ER membrane proteins	AFR176W	YER140W	-2.2	-1.77	-2.48
	Nucleotide exchange factor for the ER lumenal Hsp70 chaperone Kar2p	AEL340W	SIL1		1.56
	ATP binding protein, member of the HSP70 family	AFR114W	SSA2			2.02
	Nucleotide exchange factor for the Hsp70 Ssa1p, cytosolic homolog of Sil1p	ADL319W	FES1		2.15	3.06
	Heat shock protein that cooperates with Ydj1p (Hsp40) and Ssa1p (Hsp70) in protein refolding	AGL036C	HSP104		2.21	3.89
	Hsp90 co-chaperone, interacts with the Ssa group of the cytosolic Hsp70 chaperones	AEL224W	STI1			2.28
	Cytoplasmic chaperone of the Hsp90 family	AFL148C	HSC82, HSP82			2.12
	Co-chaperone that binds to Hsp82p and activates its ATPase activity	AGL090W	AHA1			2.79
	Type II HSP40 co-chaperone that interacts with the HSP70 Ssa1p	AAL008W	SIS1		2.8	3.68
	Type I HSP40 co-chaperone for the HSP70 Ssc1p in the mitochodrial matrix	AFR507W	MDJ1	1.5		2.38
	Mitochondrial chaperone that cooperates with Ssc1p, prevents misfolded proteins aggregation	AEL223C	HSP78		4.4	8.23
	Putative chaperone of the HSP40 (DNAJ) family	AER427W	APJ1			2.82
	Small heat shock protein with chaperone activity, suppresses unfolded proteins aggregation	ADL397C	HSP26			4.8
	Glycosylation/modification
	ER N/O-linked glycosylation
	Dolichyl-phosphoglucose-dependent a1,2 glucosyltransferase	ADL138C	DIE2		2.1
	UDP-N-acetyl-glucosamine-1-P transferase	AFL037W	ALG7	-3.65	-3.3	-3.5
	Mannosyltransferase catalyzes two consecutive steps in the N-linked glycosylation pathway	AFL098W	ALG2	2.14	2.43
	Dolichol-P-Man dependent a 1,3 mannosyltransferase	AGL299C	ALG3	-2.27	-3.16	-5.24
	Mannosyltransferase involved in N-linked glycosylation	ABL185C	ALG9	-2.61	-1.75	-2.05
	a1,3-glucosyltransferase involved in N-linked protein glycosylation in the ER	ACR004W	ALG6		1.87	2.04
	Dolichyl pyrophosphate (Dol-P-P) phosphatase	ACL186W	CAX4 (CWH8)		-1.59	-1.96
	Dolichol kinase required for protein N-glycosylation	ABR051C	SEC59	-2.05	-2.46	-5.4
	Gamma subunit of the oligosaccharyltransferase complex of the ER lumen	AER413C	OST3	-2.89	-3.11	-3.4
	Subunit of the oligosaccharyltransferase complex of the ER lumen	AFR491W	STT3	-5.02	-5.1	-6.6
	a-glucosidase I, role in assembly of cell wall b1,6-glucan and N-linked protein glycosylation	AFR483C	CWH41	-2.43
	Glucosidase II a subunit, involved in N-linked protein glycosylation in the ER	AAR173C	ROT2	-3.11	-2.13	-2.31
	Glucosidase II b subunit, involved in N-linked protein glycosylation in the ER	AGR178W	GTB1	-3.35	-2.48	-2.47
	Protein O-mannosyltransferase	ABL085W	PMT4		1.74	1.94
	ER-localized and oxidants sensitive protein involved in N-glycosylation	AER423C	EOS1		-1.63	-2.12
	Golgi N/O-linked glycosylation
	Guanosine diphosphatase involved in the transport of GDP-mannose into the Golgi lumen	AFR362C	GDA1	-2.59	-1.9	-1.86
	Subunit of the Golgi mannosyltransferase complex	AGL259C	MNN9	-5.05	-3.53
	a1,6-mannosyltransferase of the Golgi mannosyltransferase complex	AFR454W	MNN10	-5.31	-5.33	-5.35
	a1,6-mannosyltransferase of the Golgi mannosyltransferase complex	AEL142W	MNN11	-2.49	-2.21	-3.82
	a1,2-mannosyltransferase, responsible for addition of the first a1,2-linked mannose	AER018C	MNN2	-4.84	-4.11	-3.3
	a1,2-mannosyltransferase, responsible for addition of the second a1,2-linked mannose	AEL148W	MNN5	-2.97	-2.17	-2.63
	a1,2-mannosyltransferase of the Golgi involved in O- and N-linked protein mannosylation	AGL267C	KRE2, KTR6	-2.46	-2.28	-1.9
	a1,2-mannosyltransferase involved in O- and N-linked protein glycosylation	ADL265W-A	KTR1	-2.52	-2.22	-3.64
	Mannosyltransferase involved in protein N-glycosylation in the Golgi	ACR251C	KTR2, YUR1	-2.56	-3.14	-3.72
	Putative KRE2/MNT1 mannosyltransferase family protein involved in protein glycosylation	AEL243W	KTR4		7.92	26.45
	Glycosylphosphatidylinositol (GPI) anchoring
	UDP-GlcNAc-binding and catalytic subunit of enzyme that mediates the first step in GPI biosynthesis	AAL108C	SPT14		1.96	1.66
	Subunit of GPI-GlcNAc transferase involved in synthesis of the first intermediate in GPI biosynthesis	AER333C	GPI19			-3.95
	Putative dolichyl-phosphate mannosyltransferase polypeptide 2, regulatory subunit	ACR063W-A	YIL102C-A			-2.08
	Protein involved in the inositol acylation of glucosaminyl phosphatidylinositol (GlcN-PI)	AFR094C	GWT1		1.79	2.03
	Mannosyltransferase that transfers the second mannose in GPI biosynthesis	AER005C	GPI18		2.42	4.13
	ER membrane protein involved in a late step of GPI anchor assembly	AAL059W	GPI11	1.78	2.04	1.69
	Subunit of the GPI transamidase complex that adds GPIs to newly synthesized proteins	ADR299W	GPI8		2.07	2.17
	Subunit of the GPI transamidase complex that adds GPIs to newly synthesized proteins	ADR333C	GPI16	-2.25	-2.16	-2.35
	Subunit of the GPI transamidase complex that adds GPIs to newly synthesized proteins	ADR180C	GPI17	-2.29	-2.4	-2.36
	Integral plasma membrane protein involved in the synthesis of the GPI core structure	AEL166C	LAS21	-2.02	-2.09	-3.14
	a1,2-mannosyltransferase involved in GPI biosynthesis	AFR395C	SMP3			-2.36
	Protein degradation
	ER-associated degradation (ERAD)
	Ubiquitin-protein ligase required for ERAD of misfolded proteins	ACL019C	HRD1		2.12	2.71
	Protein involved in ERAD; component of the Hrd1p complex	AER311W	USA1		2.77	2.63
	Protein of the ER membrane that plays a central role in ERAD; forms HRD complex with Hrd1p	ACL160C	HRD3	-2.67	-1.9	-1.87
	ER quality-control lectin	AER171W	YOS9	-2.1	-1.75
	Alpha mannosidase-like protein of the ER required for degradation of glycoproteins	ADL390W	MNL1 (HTM1)			-2.85
	Protein proposed to coordinate the assembly of proteins involved in ERAD	ADR182W	UBX2		1.78	1.86
	Co-chaperone for Hsp40p that promotes ERAD of integral membrane substrates	AFL190C	HLJ1		1.59	1.92
	ER membrane protein that recruits the ubiquitin-conjugating enzyme Ubc7p to the ER	AER279W	CUE1, CUE4		-1.94	-2.48
	Ubiquitin/proteasome
	Ubiquitin isopeptidase	AFR007W	DOA4, UBP5	1.72	2.67	3.39
	ATPases of the26S proteasome involved in the degradation of ubiquitinated substrates	AFR394W	RPT3	1.72	1.63
	Ubiquitin activating enzyme (E1), involved in ubiquitin-mediated protein degradation	AFR433C	UBA1		2.11
	Ubiquitin-specific protease required for MVB sorting of membrane proteins	ACL164C	UBP2		2.21	2.82
	ATPase involved in the transport of ubiquitinated proteins for degradation by the proteasome	AFR158W	CDC48		1.82	1.76
	Ubiquitin fusion degradation protein that interacts with Cdc48p and Npl4p	AFR662C	UFD1		2.18
	Putative ubiquitin fusion degradation protein that interacts with Cdc48p and Npl4p	ADL320C	No homolog		3.93	5.61
	Protein required for ubiquitin-mediated protein degradation, forms complex with Cdc48p	AER448W	DOA1		2.4
	Ubiquitin regulatory X domain-containing protein that interacts with Cdc48p	ABR211C	SHP1		1.89	2.22
	Vacuolar protein sorting
	Sec1-like protein essential for vacuolar protein sorting (Golgi to endosome)	AFL053W	VPS45		4.68	6.3
	Subunit of the vacuole protein sorting complex (Golgi to endosome and endosome to vacuole)	AGR149W	VPS41		2.05	1.74
	Subunit of the vacuole protein sorting complex (Golgi to endosome and endosome to vacuole)	AGL252W	VPS16		2.55	2.06
	Component of the Golgi-associated retrograde protein complex (endosome to late Golgi)	ADR112W	VPS52		2.35	3.99
	Component of the Golgi-associated retrograde protein complex (endosome to late Golgi)	ABL093W	VPS54		2.8	3.41
	Nexin-1 homolog involved in the recycling of proteins (endosome to late Golgi)	ADR211W	VPS5, YKR078W		2.42	2.41
	Vacuolar sorting protein (cytoplasm to vacuole)	AFR324W	VPS62, YPR157W		1.58	3.04
	Vacuolar sorting protein (cytoplasm to vacuole)	AGL106C	VPS64, FAR10	1.84	1.91	1.74
	Protein required for sorting proteins to the vacuole	ACL014C	MVP1		2.59	2.11
	Htz1p-binding component of the SWR1 complex required for vacuolar protein sorting	ADR114C	VPS72		2.01	2.38
	Endosomal protein required for recycling Golgi proteins and sorting ubiquitinated proteins	AFL176C	VPS27		2.72	2.32
	Cytoplasmic class E vacuolar protein sorting factor	AGR204W	BRO1 (VPS31)		2.18	2.74
	Vesicle trafficking/transport
	Ras-like small GTPase, involved in the ER to Golgi step of the secretory pathway	ABR220W	YPT1		2.12
	Alpha subunit of Type II geranylgeranyltransferase required for vesicular transport (ER to Golgi)	ACR042C	BET4		1.68	1.93
	GTPase-activating protein for the Ypt1p, involved in protein trafficking (ER to Golgi)	AFL161C	GYP5, GYL1		1.98	1.69
	GTPase-activating protein for the Ypt1p, involved in the regulation of vesicle transport (ER to Golgi)	AFR154C	GYP8		2.39
	ATPase required for ER to Golgi transport	AER169C	SEC18		2.18
	GPI inositol deacylase of the ER that negatively regulates COPII vesicle formation (ER to Golgi)	AFR521W	BST1	-4	-3.72	-5.84
	Integral membrane component of ER-derived COPII-coated vesicles (ER to Golgi)	ABR243W	EMP47, EMP46	-3.23	-3.31	-2.41
	Protein localized to COPII-coated vesicles, forms a complex with Erv46p (ER to Golgi)	AER136W	ERV41		-2.52	-3.19
	ER chaperone, required for incorporation of amino acid permeases into COPII coated vesicles	ABL137W	SHR3		-2.55	-2.18
	Integral membrane protein of the early Golgi and ER, involved in COP II vesicle transport (ER to Golgi)	AFR127W	SVP26			-2.17
	Protein member of the p24 family involved in ER to Golgi transport	ADR185W	ERV25		-3.72
	Conserved phosphoesterase domain-containing protein that acts in cargo exit from the ER	ADL110W	TED1	-6.2	-7.48	-6.24
	GTPase, Ras-like GTP binding protein involved in the secretory pathway (Golgi to vacuole)	AGR257C	YPT6			-2.07
	GTPase-activating protein for the Ypt6p, involved in vesicle mediated protein transport	ACR057C	GYP6		2.81	3.96
	Target membrane receptor (t-SNARE) for vesicular intermediates (Golgi to vacuole)	ACR092C	PEP12 (VPS6)		2.06	3.95
	Alpha subunit of COPI vesicle coatomer complex (Golgi to ER)	ADR077C	COP1		1.89
	Essential beta'-coat protein of the COPI coatomer (Golgi to ER)	AFL118W	SEC27		1.67	1.62
	Delta subunit of the coatomer complex COPI (Golgi to ER)	AFR274C	RET2		1.51	1.58
	Peripheral membrane protein required for retrograde traffic (Golgi to ER)	AFR652W	DSL1		2.28	2.53
	t-SNARE required for ER membrane fusion and vesicular traffic, part of Dsl1p complex (Golgi to ER)	ADR220W	UFE1		1.79	1.55
	Protein of unknown function proposed to be involved in protein secretion, interacts with Dsl1p	AER129C	SEC39	1.75	2.51	2.68
	Peripheral membrane protein required for fusion of COPI vesicles with the ER (Golgi to ER)	ADL286W	TIP20		2.35	1.87
	v-SNARE binding protein that facilitates specific protein retrieval from a late endosome to the Golgi	AFR325W	BTN2, YPR158W		2.97	4.52
	Protein presumably functioning within the endosomal-vacuolar plasma membrane proteins trafficking	AER006W	RCR1, RCR2		2.55	5.79
	Non-essential subunit of the exocyst complex (distal secretion)	ADR012C	SEC3		2.35	2.58
	Essential 107kDa subunit of the exocyst complex (distal secretion)	AGL158C	SEC5		3.13	4.27
	Essential 121kDa subunit of the exocyst complex (distal secretion)	ADL317C	SEC8		2.15	2.72
	Essential 113kDa subunit of the exocyst complex (distal secretion)	AFR251C	SEC15		2.8	3.14
	Essential 100kDa subunit of the exocyst complex (distal secretion)	AGL130C	SEC10		2.95	3.47
	Subunit of the exocyst complex (distal secretion)	AFR100W	EXO70		3.1	4.34
	Essential protein dual roles in spliceosome assembly and exocytosis (distal secretion)	ADL321W	EXO84		2.44	2.5
	Alpha-adaptin involved in vesicle mediated transport	ADL302W	APL3		2.07	2.07
	Guanine nucleotide exchange factor for Arf proteins involved in vesicular transport	ABR102W	SYT1		2.55	2.82
